# Supplementary material for: Molecular, phenotypic, and sample-associated data to describe pluripotent stem cell lines and derivatives
Source: Sci Data. 2017 Mar 28;4:170030. doi: 10.1038/sdata.2017.30 (PMC5369318; doi:10.1038/sdata.2017.30)
Supplement: Supplementary file 1 [file sdata201730-isa1.zip]

Archive with 7 entries (7 files):
- i_Investigation.txt
- s_study_Omberg.txt
- a_characterization_Omberg.txt
- a_RNASeq_Omberg.txt
- a_miRNA_Omberg.txt
- a_methylation_Omberg.txt
- a_CNV_Omberg.txt
