# Supplementary material for: Molecular, phenotypic, and sample-associated data to describe pluripotent stem cell lines and derivatives
Source: Sci Data. 2017 Mar 28;4:170030. doi: 10.1038/sdata.2017.30 (PMC5369318; doi:10.1038/sdata.2017.30)
Supplement: Supplementary file 1 [file sdata201730-isa1.zip › i_Investigation.txt]

# Investigation File generated for Scientific Data with Investigation File Authoring Tool version 0.1.0 on 20/02/2017 - This metadata file is CC0
ONTOLOGY SOURCE REFERENCE
Term Source Name	NCBITAXON	PATO	BTO	OBI	CLO	UBERON	ERO	SBO
Term Source File	http://data.bioontology.org/ontologies/NCBITAXON	http://data.bioontology.org/ontologies/PATO	http://data.bioontology.org/ontologies/BTO	http://data.bioontology.org/ontologies/OBI	http://data.bioontology.org/ontologies/CLO	http://data.bioontology.org/ontologies/UBERON	http://data.bioontology.org/ontologies/ERO	http://data.bioontology.org/ontologies/SBO
Term Source Version	2016AA	unknown	unknown	2014-08-18	2.1.83	releases/2014-06-15	2013-08-02	09:09:2016
Term Source Description	National Center for Biotechnology Information (NCBI) Organismal Classification	Phenotypic Quality Ontology	BRENDA Tissue and Enzyme Source Ontology	Ontology for Biomedical Investigations	Cell Line Ontology	Uber Anatomy Ontology	Eagle-I Research Resource Ontology	Systems Biology Ontology
INVESTIGATION
Investigation Identifier
Investigation Title
Investigation Description
Investigation Submission Date
Investigation Public Release Date
INVESTIGATION PUBLICATIONS
Investigation PubMed ID
Investigation Publication DOI
Investigation Publication Author List
Investigation Publication Title
Investigation Publication Status
Investigation Publication Status Term Accession Number
Investigation Publication Status Term Source REF
INVESTIGATION CONTACTS
Investigation Person Last Name
Investigation Person Mid Initials
Investigation Person First Name
Investigation Person Address
Investigation Person Phone
Investigation Person Fax
Investigation Person Email
Investigation Person Affiliation
Investigation Person Roles
Investigation Person Roles Term Accession Number
Investigation Person Roles Term Source REF
STUDY
Study Identifier	10.1038/sdata.2017.30
Study Title	Molecular, phenotypic, and sample-associated data to describe pluripotent stem cell lines and derivatives
Study Submission Date	08/07/2016
Study Public Release Date	28/03/2017
Study Description	http://www.nature.com/articles/sdata201730#abstract
Study File Name	s_study_Omberg.txt
Comment[Subject Keywords]	//;///;///;//;////
Comment[Manuscript Licence]	CC BY-4.0
Comment[Experimental Metadata Licence]	CC0
Comment[Supplementary Information File Name]	
Comment[Supplementary Information File Type]	x-zip-compressed
Comment[Supplementary Information File URL]	http://www.nature.com/articles/sdata201730#supplementary-information
Comment[Data Repository]	Sage Bionetworks ;NCBI Sequence Read Archive;Gene Expression Omnibus
Comment[Data Record Accession]	doi:10.7303/syn1773109;SRP081654;GSE85828
Comment[Data Record URI]	http://dx.doi.org/10.7303/syn1773109;https://trace.ncbi.nlm.nih.gov/Traces/sra/?study=SRP081654;https://www.ncbi.nlm.nih.gov/gds/?term=GSE85828
STUDY DESIGN DESCRIPTORS
Study Design Type	parallel group design	cell type comparison design
Study Design Type Term Accession Number	OBI:0500006	OBI:0001411
Study Design Type Term Source REF	OBI	OBI
STUDY PUBLICATIONS
Study PubMed ID	""	""
Study Publication DOI	doi:10.1016/j.stemcr.2016.05.006	doi:10.1038/ng.2761
Study Publication Author List	""	""
Study Publication Title	""	""
Study Publication Status	published	published
Study Publication Status Term Accession Number		
Study Publication Status Term Source REF		
STUDY FACTORS
Study Factor Name	culture conditions	vector type	tissue of origin	cell type of origin	cell line type	germ layer differentiation state
Study Factor Type	culture medium	cloning vector	tissue	cell type	cell line	germ layer
Study Factor Type Term Accession Number	OBI:0000079	OBI:0000737	UBERON:0000479	CL:0000000	CLO:0000031	UBERON:0000923
Study Factor Type Term Source REF	CLO	OBI	UBERON	CLO	CLO	UBERON
STUDY ASSAYS
Study Assay Measurement Type	phenotype characterization	transcription profiling assay	microRNA profiling assay	DNA methylation profiling assay	copy number variation profiling
Study Assay Measurement Type Term Accession Number	ERO:0000923	OBI:0000424	OBI:0001926	OBI:0000634	OBI:0000537
Study Assay Measurement Type Term Source REF	ERO	OBI	OBI	OBI	OBI
Study Assay Technology Type	pluripotency assay	RNA sequencing	RNA sequencing	DNA microarray	SNP microarray
Study Assay Technology Type Term Accession Number	""	OBI:0001177	OBI:0001177	OBI:0400148	OBI:0001204
Study Assay Technology Type Term Source REF	""	OBI	OBI	OBI	OBI
Study Assay Technology Platform	""	""	""	""	""
Study Assay File Name	a_characterization_Omberg.txt	a_RNASeq_Omberg.txt	a_miRNA_Omberg.txt	a_methylation_Omberg.txt	a_CNV_Omberg.txt
STUDY PROTOCOLS
Study Protocol Name	Standardization of Cell Line Metadata	Sample Collection and Handling	Teratoma assay	Karotyping assay	Genomic and Epigenetic Molecular Characterization	RNA-Seq Data Processing	miRNA-Seq Data Processing	DNA Methylation Data Processing	CNV Analysis
Study Protocol Type	metadata representation	pluripotency induction technique	phenotype characterization	phenotype characterization	phenotype characterization	RNA sequencing	microRNA profiling by high throughput sequencing assay	DNA methylation profiling assay	copy number variation profiling
Study Protocol Type Term Accession Number	SBO:0000544	ERO:0002103	ERO:0000923	ERO:0000923	ERO:0000923	OBI:0001177	OBI:0001922	OBI:0000634	OBI:0000537
Study Protocol Type Term Source REF	SBO	ERO	ERO	ERO	ERO	OBI	OBI	OBI	OBI
Study Protocol Description									
Study Protocol URI	""	""	""	""	""	""	""	""	""
Study Protocol Version									
Study Protocol Parameters Name	""	""	""	""	""	instrument	instrument	""	""
Study Protocol Parameters Name Term Accession Number	""	""	""	""	""	""	""	""	""
Study Protocol Parameters Name Term Source REF	""	""	""	""	""	""	""	""	""
Study Protocol Components Name	""	""	""	""	""	""	""	""	""
Study Protocol Components Type	""	""	""	""	""	""	""	""	""
Study Protocol Components Type Term Accession Number	""	""	""	""	""	""	""	""	""
Study Protocol Components Type Term Source REF	""	""	""	""	""	""	""	""	""
STUDY CONTACTS
Study Person Last Name	Daily	Ho Sui	Schriml	Dexheimer	Salomonis	Schroll	Bush	Keddache	Mayhew	Lotia	Perumal	Dang	Pantano	Pico	Grassman	Nordling	Hide	Hatzopoulos	Malik	Cancelas	Lutzko	Aronow	Omberg
Study Person First Name	Kenneth	Shannan J.	Lynn M.	Phillip J.	Nathan	Robin	Stacy	Mehdi	Christopher	Samad	Thanneer M.	Kristen	Lorena	Alexander R.	Elke	Diana	Winston	Antonis K.	Punam	Jose A.	Carolyn	Bruce J.	Larsson
Study Person Mid Initials																							
Study Person Email	""	""	""	""	""	""	""	""	""	""	""	""	""	""	""	""	""	""	""	""	""	""	larsson.omberg@sagebase.org
Study Person Phone																							
Study Person Fax																							
Study Person Address																							
Study Person Affiliation	Sage Bionetworks, Seattle, Washington 98109, USA	Department of Biostatistics, Harvard T.H. Chan School of Public Health, Boston, Massachusetts 02115, USA	Institute for Genome Sciences and Department of Epidemiology and Public Health, University of Maryland School of Medicine, Baltimore, Maryland 21201, USA	Department of Biomedical Informatics, Cincinnati Children’s Hospital, Cincinnati, Ohio 45229, USA	Department of Biomedical Informatics, Cincinnati Children’s Hospital, Cincinnati, Ohio 45229, USA	Division of Experimental Hematology and Cancer Biology, Cincinnati Children’s Hospital, Cincinnati, Ohio 45229, USA	Division of Experimental Hematology and Cancer Biology, Cincinnati Children’s Hospital, Cincinnati, Ohio 45229, USA	Division of Human Genetics, Cincinnati Children’s Hospital, Cincinnati, Ohio 45229, USA	Division of Developmental Biology, Cincinnati Children’s Hospital, Cincinnati, Ohio 45229, USA	Gladstone Institutes, San Francisco, California 94158, USA	Sage Bionetworks, Seattle, Washington 98109, USA	Sage Bionetworks, Seattle, Washington 98109, USA	Department of Biostatistics, Harvard T.H. Chan School of Public Health, Boston, Massachusetts 02115, USA	Gladstone Institutes, San Francisco, California 94158, USA	Translational Trials Development and Support Laboratory Field Service, Cincinnati Children’s Hospital, Cincinnati, Ohio 45229, USA	Cell Manipulation Laboratory, Cincinnati Children’s Hospital, Cincinnati, Ohio 45229, USA	Department of Biostatistics, Harvard T.H. Chan School of Public Health, Boston, Massachusetts 02115, USA	Departments of Medicine and Cell and Developmental Biology, Division of Cardiovascular Medicine, Vanderbilt University, Nashville, Tennessee 37232, USA	Institute for Genome Sciences and Department of Epidemiology and Public Health, University of Maryland School of Medicine, Baltimore, Maryland 21201, USA	Division of Experimental Hematology and Cancer Biology, Cincinnati Children’s Hospital, Cincinnati, Ohio 45229, USA	Division of Experimental Hematology and Cancer Biology, Cincinnati Children’s Hospital, Cincinnati, Ohio 45229, USA	Department of Biomedical Informatics, Cincinnati Children’s Hospital, Cincinnati, Ohio 45229, USA	Sage Bionetworks, Seattle, Washington 98109, USA
Study Person Roles																							
Study Person Roles Term Accession Number																							
Study Person Roles Term Source REF																							
Comment[Study Person ORCID]	0000-0001-5729-7376																						
Comment[Funder]																							
Comment[FundRef ID]																							
Comment[Funder Term Source REF]																							
Comment[Grant Identifier]																							
