# Supplementary material for: Molecular, phenotypic, and sample-associated data to describe pluripotent stem cell lines and derivatives
Source: Sci Data. 2017 Mar 28;4:170030. doi: 10.1038/sdata.2017.30 (PMC5369318; doi:10.1038/sdata.2017.30)
Supplement: Supplementary file 1 [file sdata201730-isa1.zip › s_study_Omberg.txt]

Source Name	Characteristics[organism]	Term Source REF	Term Accession Number	Characteristics[sex]	Term Source REF	Term Accession Number	Characteristics[development stage]	Term Source REF	Term Accession Number	Characteristics[organism part]	Term Source REF	Term Accession Number	Comment[Donor ID]	Characteristics[cell line]	Term Source REF	Term Accession Number	Protocol REF	Protocol REF	Comment[protocol ID]	Sample Name	Factor Value[culture conditions]	Factor Value[vector type]	Factor Value[tissue of origin]	Factor Value[cell type of origin]	Factor Value[cell line type]	Factor Value[germ layer differentiation state]
Gadue, French and Weiss	Homo sapiens	NCBITAXON		female	PATO	PATO:0000383	sexually immature stage	UBERON	UBERON:0000112	skin of body	UBERON	UBERON:0002097	D001	induced pluripotent stem cell			Standardization of Cell Line Metadata	Sample Collection and Handling	syn2724700 and syn2724705	SC11-003	Cre-excised	lentivirus	skin	fibroblast	induced pluripotent stem cell	ectoderm; definitive endoderm; mesoderm
Gadue, French and Weiss	Homo sapiens	NCBITAXON		female	PATO	PATO:0000383	sexually immature stage	UBERON	UBERON:0000112	skin of body	UBERON	UBERON:0002097	D001	induced pluripotent stem cell			Standardization of Cell Line Metadata	Sample Collection and Handling	syn2724700 and syn2724705	SC11-004	Cre-excised	lentivirus	skin	fibroblast	induced pluripotent stem cell	ectoderm; definitive endoderm; mesoderm
Gadue, French and Weiss	Homo sapiens	NCBITAXON		male	PATO	PATO:0000384	sexually immature stage	UBERON	UBERON:0000112	skin of body	UBERON	UBERON:0002097	D002	induced pluripotent stem cell			Standardization of Cell Line Metadata	Sample Collection and Handling	syn2724700 and syn2724705	SC11-005	Cre-excised	lentivirus	skin	fibroblast	induced pluripotent stem cell	ectoderm; definitive endoderm; mesoderm
Gadue, French and Weiss	Homo sapiens	NCBITAXON		male	PATO	PATO:0000384	sexually immature stage	UBERON	UBERON:0000112	skin of body	UBERON	UBERON:0002097	D002	induced pluripotent stem cell			Standardization of Cell Line Metadata	Sample Collection and Handling	syn2724700 and syn2724705	SC11-006	Cre-excised	lentivirus	skin	fibroblast	induced pluripotent stem cell	ectoderm; definitive endoderm; mesoderm
Gadue, French and Weiss	Homo sapiens	NCBITAXON		male	PATO	PATO:0000384	sexually immature stage	UBERON	UBERON:0000112	skin of body	UBERON	UBERON:0002097	D002	induced pluripotent stem cell			Standardization of Cell Line Metadata	Sample Collection and Handling	syn2724700 and syn2724705	SC11-007	Cre-excised	lentivirus	skin	fibroblast	induced pluripotent stem cell	ectoderm; definitive endoderm; mesoderm
Zambidis	Homo sapiens	NCBITAXON		female	PATO	PATO:0000383	neonate stage	UBERON	UBERON:0007221	umbilical cord blood	UBERON	UBERON:0012168	D003	induced pluripotent stem cell			Standardization of Cell Line Metadata	Sample Collection and Handling	syn2724700 and syn2724705	SC11-008	Stromal primed	plasmid	umbilical cord blood	CD34+ cells	induced pluripotent stem cell	ectoderm; definitive endoderm; mesoderm
Zambidis	Homo sapiens	NCBITAXON		female	PATO	PATO:0000383	neonate stage	UBERON	UBERON:0007221	umbilical cord blood	UBERON	UBERON:0012168	D003	induced pluripotent stem cell			Standardization of Cell Line Metadata	Sample Collection and Handling	syn2724700 and syn2724705	SC11-009	Stromal primed	plasmid	umbilical cord blood	CD34+ cells	induced pluripotent stem cell	ectoderm; definitive endoderm; mesoderm
Zambidis	Homo sapiens	NCBITAXON		female	PATO	PATO:0000383	neonate stage	UBERON	UBERON:0007221	umbilical cord blood	UBERON	UBERON:0012168	D003	induced pluripotent stem cell			Standardization of Cell Line Metadata	Sample Collection and Handling	syn2724700 and syn2724705	SC11-010	Stromal primed	plasmid	umbilical cord blood	CD34+ cells	induced pluripotent stem cell	ectoderm; definitive endoderm; mesoderm
Zambidis	Homo sapiens	NCBITAXON		female	PATO	PATO:0000383	neonate stage	UBERON	UBERON:0007221	umbilical cord blood	UBERON	UBERON:0012168	D011	induced pluripotent stem cell			Standardization of Cell Line Metadata	Sample Collection and Handling	syn2724700 and syn2724705	SC11-011	Stromal primed	plasmid	umbilical cord blood	CD34+ cells	induced pluripotent stem cell	ectoderm; definitive endoderm; mesoderm
Zambidis	Homo sapiens	NCBITAXON		female	PATO	PATO:0000383	neonate stage	UBERON	UBERON:0007221	umbilical cord blood	UBERON	UBERON:0012168	D012	induced pluripotent stem cell			Standardization of Cell Line Metadata	Sample Collection and Handling	syn2724700 and syn2724705	SC11-012	Stromal primed	plasmid	umbilical cord blood	CD34+ cells	induced pluripotent stem cell	ectoderm; definitive endoderm; mesoderm
Zambidis	Homo sapiens	NCBITAXON		female	PATO	PATO:0000383	neonate stage	UBERON	UBERON:0007221	umbilical cord blood	UBERON	UBERON:0012168	D013	induced pluripotent stem cell			Standardization of Cell Line Metadata	Sample Collection and Handling	syn2724700 and syn2724705	SC11-013	Stromal primed	plasmid	umbilical cord blood	CD34+ cells	induced pluripotent stem cell	ectoderm; definitive endoderm; mesoderm
Thomson	Homo sapiens	NCBITAXON		male	PATO	PATO:0000384	blastocyst	UBERON	UBERON:0000358	blastocyst	UBERON	UBERON:0000358	D014	embryonic stem cell	BTO	BTO:0001086	Standardization of Cell Line Metadata	Sample Collection and Handling	syn2724700 and syn2724705	SC11-014	unknown		blastocyst	inner cell mass	embryonic stem cell	ectoderm; definitive endoderm; mesoderm
Thomson	Homo sapiens	NCBITAXON		male	PATO	PATO:0000384	blastocyst	UBERON	UBERON:0000358	blastocyst	UBERON	UBERON:0000358	D015	embryonic stem cell	BTO	BTO:0001086	Standardization of Cell Line Metadata	Sample Collection and Handling	syn2724700 and syn2724705	SC11-015	unknown		blastocyst	inner cell mass	embryonic stem cell	ectoderm; definitive endoderm; mesoderm
Thomson	Homo sapiens	NCBITAXON		male	PATO	PATO:0000384	neonate stage	UBERON	UBERON:0007221	skin of prepuce of penis	UBERON	UBERON:0001471	D004	induced pluripotent stem cell			Standardization of Cell Line Metadata	Sample Collection and Handling	syn2724700 and syn2724705	SC11-016	Feeder and KOSR culture conditions	plasmid	foreskin	fibroblast	induced pluripotent stem cell	ectoderm; definitive endoderm; mesoderm
Thomson	Homo sapiens	NCBITAXON		male	PATO	PATO:0000384	neonate stage	UBERON	UBERON:0007221	skin of prepuce of penis	UBERON	UBERON:0001471	D004	induced pluripotent stem cell			Standardization of Cell Line Metadata	Sample Collection and Handling	syn2724700 and syn2724705	SC11-017	Feeder and KOSR culture conditions	plasmid	foreskin	fibroblast	induced pluripotent stem cell	ectoderm; definitive endoderm; mesoderm
Thomson	Homo sapiens	NCBITAXON		male	PATO	PATO:0000384	neonate stage	UBERON	UBERON:0007221	skin of prepuce of penis	UBERON	UBERON:0001471	D004	induced pluripotent stem cell			Standardization of Cell Line Metadata	Sample Collection and Handling	syn2724700 and syn2724705	SC11-018	Feeder and KOSR culture conditions	plasmid	foreskin	fibroblast	induced pluripotent stem cell	ectoderm; definitive endoderm; mesoderm
Conklin	Homo sapiens	NCBITAXON		male	PATO	PATO:0000384	adult organism	UBERON	UBERON:0007023	skin of body	UBERON	UBERON:0002097	D027	induced pluripotent stem cell			Standardization of Cell Line Metadata	Sample Collection and Handling	syn2724700 and syn2724705	SC12-004	unknown	retrovirus	skin	fibroblast	induced pluripotent stem cell	ectoderm; definitive endoderm; mesoderm
Conklin	Homo sapiens	NCBITAXON		female	PATO	PATO:0000383	adult organism	UBERON	UBERON:0007023	skin of body	UBERON	UBERON:0002097	D005A	induced pluripotent stem cell			Standardization of Cell Line Metadata	Sample Collection and Handling	syn2724700 and syn2724705	SC12-005	unknown	plasmid	skin	fibroblast	induced pluripotent stem cell	ectoderm; definitive endoderm; mesoderm
Conklin	Homo sapiens	NCBITAXON		male	PATO	PATO:0000384	adult organism	UBERON	UBERON:0007023	skin of body	UBERON	UBERON:0002097	D016	induced pluripotent stem cell			Standardization of Cell Line Metadata	Sample Collection and Handling	syn2724700 and syn2724705	SC12-006	unknown	plasmid	skin	fibroblast	induced pluripotent stem cell	ectoderm; definitive endoderm; mesoderm
Conklin	Homo sapiens	NCBITAXON		female	PATO	PATO:0000383	adult organism	UBERON	UBERON:0007023	skin of body	UBERON	UBERON:0002097	D005B	induced pluripotent stem cell			Standardization of Cell Line Metadata	Sample Collection and Handling	syn2724700 and syn2724705	SC12-007	unknown	retrovirus	skin	fibroblast	induced pluripotent stem cell	ectoderm; definitive endoderm; mesoderm
Torok-Storb	Homo sapiens	NCBITAXON		male	PATO	PATO:0000384	neonate stage	UBERON	UBERON:0007221	skin of prepuce of penis	UBERON	UBERON:0001471	D006	induced pluripotent stem cell			Standardization of Cell Line Metadata	Sample Collection and Handling	syn2724700 and syn2724705	SC12-019	Standard: TESR1 + Matrigel or KOSR + MEFs	retrovirus	foreskin	fibroblast	induced pluripotent stem cell	ectoderm; definitive endoderm; mesoderm
Torok-Storb	Homo sapiens	NCBITAXON		male	PATO	PATO:0000384	neonate stage	UBERON	UBERON:0007221	skin of prepuce of penis	UBERON	UBERON:0001471	D006	induced pluripotent stem cell			Standardization of Cell Line Metadata	Sample Collection and Handling	syn2724700 and syn2724705	SC12-020	Standard: TESR1 + Matrigel or KOSR + MEFs	plasmid	foreskin	fibroblast	induced pluripotent stem cell	ectoderm; definitive endoderm; mesoderm
Thomson	Homo sapiens	NCBITAXON		male	PATO	PATO:0000384	neonate stage	UBERON	UBERON:0007221	skin of prepuce of penis	UBERON	UBERON:0001471	D004	induced pluripotent stem cell			Standardization of Cell Line Metadata	Sample Collection and Handling	syn2724700 and syn2724705	SC12-021	E8	plasmid	foreskin	fibroblast	induced pluripotent stem cell	ectoderm; definitive endoderm; mesoderm
Thomson	Homo sapiens	NCBITAXON		male	PATO	PATO:0000384	neonate stage	UBERON	UBERON:0007221	skin of prepuce of penis	UBERON	UBERON:0001471	D004	induced pluripotent stem cell			Standardization of Cell Line Metadata	Sample Collection and Handling	syn2724700 and syn2724705	SC12-022	E8	plasmid	foreskin	fibroblast	induced pluripotent stem cell	ectoderm; definitive endoderm; mesoderm
Slack	Homo sapiens	NCBITAXON		male	PATO	PATO:0000384	neonate stage	UBERON	UBERON:0007221	skin of prepuce of penis	UBERON	UBERON:0001471	D007	induced pluripotent stem cell			Standardization of Cell Line Metadata	Sample Collection and Handling	syn2724700 and syn2724705	SC12-023	DMEM-F12/KOSR/0.1 mM BME/0.1mM NEAA/0.1mM L-gluatime/20ng/ml bFGF	lentivirus	foreskin	fibroblast	induced pluripotent stem cell	ectoderm; definitive endoderm; mesoderm
Slack	Homo sapiens	NCBITAXON		male	PATO	PATO:0000384	neonate stage	UBERON	UBERON:0007221	skin of prepuce of penis	UBERON	UBERON:0001471	D007	induced pluripotent stem cell			Standardization of Cell Line Metadata	Sample Collection and Handling	syn2724700 and syn2724705	SC12-024	DMEM-F12/KOSR/0.1 mM BME/0.1mM NEAA/0.1mM L-gluatime/20ng/ml bFGF	retrovirus	foreskin	fibroblast	induced pluripotent stem cell	ectoderm; definitive endoderm; mesoderm
Slack	Homo sapiens	NCBITAXON		male	PATO	PATO:0000384	neonate stage	UBERON	UBERON:0007221	skin of prepuce of penis	UBERON	UBERON:0001471	D007	induced pluripotent stem cell			Standardization of Cell Line Metadata	Sample Collection and Handling	syn2724700 and syn2724705	SC12-025	DMEM-F12/KOSR/0.1 mM BME/0.1mM NEAA/0.1mM L-gluatime/20ng/ml bFGF	Sendai virus	foreskin	fibroblast	induced pluripotent stem cell	ectoderm; definitive endoderm; mesoderm
Kyba	Homo sapiens	NCBITAXON		male	PATO	PATO:0000384	adult organism	UBERON	UBERON:0007023				D008	induced pluripotent stem cell			Standardization of Cell Line Metadata	Sample Collection and Handling	syn2724700 and syn2724705	SC12-026	unknown	retrovirus	unknown	fibroblast	induced pluripotent stem cell	ectoderm; definitive endoderm; mesoderm
Daley/Schlaeger	Homo sapiens	NCBITAXON		male	PATO	PATO:0000384	neonate stage	UBERON	UBERON:0007221	skin of prepuce of penis	UBERON	UBERON:0001471	D009	induced pluripotent stem cell			Standardization of Cell Line Metadata	Sample Collection and Handling	syn2724700 and syn2724705	SC12-028	unknown	RNA	foreskin	fibroblast	induced pluripotent stem cell	ectoderm; definitive endoderm; mesoderm
Daley/Schlaeger	Homo sapiens	NCBITAXON		male	PATO	PATO:0000384	neonate stage	UBERON	UBERON:0007221	skin of prepuce of penis	UBERON	UBERON:0001471	D009	induced pluripotent stem cell			Standardization of Cell Line Metadata	Sample Collection and Handling	syn2724700 and syn2724705	SC12-029	unknown	RNA	foreskin	fibroblast	induced pluripotent stem cell	ectoderm; definitive endoderm; mesoderm
Daley/Schlaeger	Homo sapiens	NCBITAXON		male	PATO	PATO:0000384	neonate stage	UBERON	UBERON:0007221	skin of prepuce of penis	UBERON	UBERON:0001471	D009	induced pluripotent stem cell			Standardization of Cell Line Metadata	Sample Collection and Handling	syn2724700 and syn2724705	SC12-030	unknown	RNA	foreskin	fibroblast	induced pluripotent stem cell	ectoderm; definitive endoderm; mesoderm
Daley/Schlaeger	Homo sapiens	NCBITAXON		male	PATO	PATO:0000384	neonate stage	UBERON	UBERON:0007221	skin of prepuce of penis	UBERON	UBERON:0001471	D009	induced pluripotent stem cell			Standardization of Cell Line Metadata	Sample Collection and Handling	syn2724700 and syn2724705	SC12-031	unknown	Sendai virus	foreskin	fibroblast	induced pluripotent stem cell	ectoderm; definitive endoderm; mesoderm
Daley/Schlaeger	Homo sapiens	NCBITAXON		male	PATO	PATO:0000384	post-embryonic organism	UBERON	UBERON:0009953	amniotic fluid	UBERON	UBERON:0000173	D017	induced pluripotent stem cell			Standardization of Cell Line Metadata	Sample Collection and Handling	syn2724700 and syn2724705	SC12-034	unknown	plasmid	amniotic fluid	mesenchymal stem cell	induced pluripotent stem cell	ectoderm; definitive endoderm; mesoderm
Daley/Schlaeger	Homo sapiens	NCBITAXON		male	PATO	PATO:0000384	post-embryonic organism	UBERON	UBERON:0009953	amniotic fluid	UBERON	UBERON:0000173	D017	induced pluripotent stem cell			Standardization of Cell Line Metadata	Sample Collection and Handling	syn2724700 and syn2724705	SC12-035	unknown	plasmid	amniotic fluid	mesenchymal stem cell	induced pluripotent stem cell	ectoderm; definitive endoderm; mesoderm
Daley/Schlaeger	Homo sapiens	NCBITAXON		male	PATO	PATO:0000384	adult organism	UBERON	UBERON:0007023	bone marrow	UBERON	UBERON:0002371	D010	induced pluripotent stem cell			Standardization of Cell Line Metadata	Sample Collection and Handling	syn2724700 and syn2724705	SC12-036	unknown	plasmid	bone marrow	CD34+ cells	induced pluripotent stem cell	ectoderm; definitive endoderm; mesoderm
Daley/Schlaeger	Homo sapiens	NCBITAXON		male	PATO	PATO:0000384	adult organism	UBERON	UBERON:0007023	bone marrow	UBERON	UBERON:0002371	D010	induced pluripotent stem cell			Standardization of Cell Line Metadata	Sample Collection and Handling	syn2724700 and syn2724705	SC12-037	unknown	plasmid	bone marrow	CD34+ cells	induced pluripotent stem cell	ectoderm; definitive endoderm; mesoderm
Daley/Schlaeger	Homo sapiens	NCBITAXON		male	PATO	PATO:0000384	embryo	UBERON	UBERON:0000922	blastocyst	UBERON	UBERON:0000358	D018	embryonic stem cell	BTO	BTO:0001086	Standardization of Cell Line Metadata	Sample Collection and Handling	syn2724700 and syn2724705	SC12-038	unknown		blastocyst	inner cell mass	embryonic stem cell	ectoderm; definitive endoderm; mesoderm
Daley/Schlaeger	Homo sapiens	NCBITAXON		female	PATO	PATO:0000383	embryo	UBERON	UBERON:0000922	blastocyst	UBERON	UBERON:0000358	D019	embryonic stem cell	BTO	BTO:0001086	Standardization of Cell Line Metadata	Sample Collection and Handling	syn2724700 and syn2724705	SC12-039	unknown		blastocyst	inner cell mass	embryonic stem cell	ectoderm; definitive endoderm; mesoderm
Slukvin	Homo sapiens	NCBITAXON		female	PATO	PATO:0000383	adult organism	UBERON	UBERON:0007023	bone marrow	UBERON	UBERON:0002371	D020	induced pluripotent stem cell			Standardization of Cell Line Metadata	Sample Collection and Handling	syn2724700 and syn2724705	SC13-043	iPSCs were generated and intially maintained using MEF KSR cultures. After transfer to WiCell, iPSCs expanded in Feeder Independent - TeSR1 Medium.	plasmid	bone marrow	mononuclear	induced pluripotent stem cell	ectoderm; definitive endoderm; mesoderm
Slukvin	Homo sapiens	NCBITAXON		female	PATO	PATO:0000383	adult organism	UBERON	UBERON:0007023	bone marrow	UBERON	UBERON:0002371	D021	induced pluripotent stem cell			Standardization of Cell Line Metadata	Sample Collection and Handling	syn2724700 and syn2724705	SC13-044	iPSCs were generated and intially maintained using MEF KSR cultures. After transfer to WiCell, iPSCs expanded in Feeder Independent - TeSR1 Medium.	plasmid	bone marrow	mononuclear	induced pluripotent stem cell	ectoderm; definitive endoderm; mesoderm
Slukvin	Homo sapiens	NCBITAXON		female	PATO	PATO:0000383	neonate stage	UBERON	UBERON:0007221	umbilical cord blood	UBERON	UBERON:0012168	D022	induced pluripotent stem cell			Standardization of Cell Line Metadata	Sample Collection and Handling	syn2724700 and syn2724705	SC13-045	iPSCs were generated and intially maintained using MEF KSR cultures. After transfer to WiCell, iPSCs expanded in Feeder Independent - TeSR1 Medium.	plasmid	umbilical cord blood	mononuclear	induced pluripotent stem cell	ectoderm; definitive endoderm; mesoderm
Kyba	Homo sapiens	NCBITAXON		male	PATO	PATO:0000384	adult organism	UBERON	UBERON:0007023	skin of body	UBERON	UBERON:0002097	D008	induced pluripotent stem cell			Standardization of Cell Line Metadata	Sample Collection and Handling	syn2724700 and syn2724705	SC13-049	unknown	retrovirus	skin	fibroblast	induced pluripotent stem cell	ectoderm; definitive endoderm; mesoderm
Thomson	Homo sapiens	NCBITAXON		female	PATO	PATO:0000383	blastocyst	UBERON	UBERON:0000358	blastocyst	UBERON	UBERON:0000358	D026	embryonic stem cell	BTO	BTO:0001086	Standardization of Cell Line Metadata	Sample Collection and Handling	syn2724700 and syn2724705	SC14-066	unknown		blastocyst	inner cell mass	embryonic stem cell	ectoderm; definitive endoderm; mesoderm
Thomson	Homo sapiens	NCBITAXON		female	PATO	PATO:0000383	blastocyst	UBERON	UBERON:0000358	blastocyst	UBERON	UBERON:0000358	D078	embryonic stem cell	BTO	BTO:0001086	Standardization of Cell Line Metadata	Sample Collection and Handling	syn2724700 and syn2724705	SC14-067	unknown		blastocyst	inner cell mass	embryonic stem cell	ectoderm; definitive endoderm; mesoderm
Zambidis	Homo sapiens	NCBITAXON		female	PATO	PATO:0000383	neonate stage	UBERON	UBERON:0007221	umbilical cord blood	UBERON	UBERON:0012168	D023	induced pluripotent stem cell			Standardization of Cell Line Metadata	Sample Collection and Handling	syn2724700 and syn2724705	SC14-069	Stromal non-primed	plasmid	umbilical cord blood	CD34+ cells	induced pluripotent stem cell	ectoderm; definitive endoderm; mesoderm
Zambidis	Homo sapiens	NCBITAXON		female	PATO	PATO:0000383	neonate stage	UBERON	UBERON:0007221	umbilical cord blood	UBERON	UBERON:0012168	D023	induced pluripotent stem cell			Standardization of Cell Line Metadata	Sample Collection and Handling	syn2724700 and syn2724705	SC14-070	Stromal non-primed	plasmid	umbilical cord blood	CD34+ cells	induced pluripotent stem cell	ectoderm; definitive endoderm; mesoderm
Zambidis	Homo sapiens	NCBITAXON		female	PATO	PATO:0000383	neonate stage	UBERON	UBERON:0007221	umbilical cord blood	UBERON	UBERON:0012168	D023	induced pluripotent stem cell			Standardization of Cell Line Metadata	Sample Collection and Handling	syn2724700 and syn2724705	SC14-071	Stromal non-primed	plasmid	umbilical cord blood	CD34+ cells	induced pluripotent stem cell	ectoderm; definitive endoderm; mesoderm
Zambidis	Homo sapiens	NCBITAXON		male	PATO	PATO:0000384	neonate stage	UBERON	UBERON:0007221	umbilical cord blood	UBERON	UBERON:0012168	D024	induced pluripotent stem cell			Standardization of Cell Line Metadata	Sample Collection and Handling	syn2724700 and syn2724705	SC14-072	Stromal primed	plasmid	umbilical cord blood	CD34+ cells	induced pluripotent stem cell	ectoderm; definitive endoderm; mesoderm
Zambidis	Homo sapiens	NCBITAXON		male	PATO	PATO:0000384	neonate stage	UBERON	UBERON:0007221	umbilical cord blood	UBERON	UBERON:0012168	D024	induced pluripotent stem cell			Standardization of Cell Line Metadata	Sample Collection and Handling	syn2724700 and syn2724705	SC14-073	Stromal primed	plasmid	umbilical cord blood	CD34+ cells	induced pluripotent stem cell	ectoderm; definitive endoderm; mesoderm
Zambidis	Homo sapiens	NCBITAXON		male	PATO	PATO:0000384	neonate stage	UBERON	UBERON:0007221	umbilical cord blood	UBERON	UBERON:0012168	D024	induced pluripotent stem cell			Standardization of Cell Line Metadata	Sample Collection and Handling	syn2724700 and syn2724705	SC14-074	Stromal primed	plasmid	umbilical cord blood	CD34+ cells	induced pluripotent stem cell	ectoderm; definitive endoderm; mesoderm
Gadue, French and Weiss	Homo sapiens	NCBITAXON		female	PATO	PATO:0000383	sexually immature stage	UBERON	UBERON:0000112	skin of body	UBERON	UBERON:0002097	D001	induced pluripotent stem cell			Standardization of Cell Line Metadata	Sample Collection and Handling	syn2724700 and syn2724705	SC11-002	Cre-excised	lentivirus	skin	fibroblast	induced pluripotent stem cell	ectoderm; definitive endoderm; mesoderm
Daley/Schlaeger	Homo sapiens	NCBITAXON		male	PATO	PATO:0000384	neonate stage	UBERON	UBERON:0007221	skin of prepuce of penis	UBERON	UBERON:0001471	D009	induced pluripotent stem cell			Standardization of Cell Line Metadata	Sample Collection and Handling	syn2724700 and syn2724705	SC12-033	unknown	Sendai virus	foreskin	fibroblast	induced pluripotent stem cell	ectoderm; definitive endoderm; mesoderm
Zambidis	Homo sapiens	NCBITAXON		female	PATO	PATO:0000383	neonate stage	UBERON	UBERON:0007221	umbilical cord blood	UBERON	UBERON:0012168	D066	induced pluripotent stem cell			Standardization of Cell Line Metadata	Sample Collection and Handling	syn2724700 and syn2724705	SC13-062	Stromal non-primed	plasmid	umbilical cord blood	CD34+ cells	induced pluripotent stem cell	ectoderm; definitive endoderm; mesoderm
NA	Homo sapiens	NCBITAXON		female	PATO	PATO:0000383	embryo	UBERON	UBERON:0000922	blastocyst	UBERON	UBERON:0000358	D027	embryonic stem cell	BTO	BTO:0001086	Standardization of Cell Line Metadata	Sample Collection and Handling	syn2724700 and syn2724705	H9	unknown		blastocyst	inner cell mass	embryonic stem cell	ectoderm; definitive endoderm; mesoderm
Cooke	Homo sapiens	NCBITAXON		female	PATO	PATO:0000383	neonate stage	UBERON	UBERON:0007221	skin of prepuce of penis	UBERON	UBERON:0001471	D032	induced pluripotent stem cell			Standardization of Cell Line Metadata	Sample Collection and Handling	syn2724700 and syn2724705	SC12-040	Pluriton Reprogramming Medium was used (Stemgent)	RNA	foreskin	fibroblast	induced pluripotent stem cell	ectoderm; definitive endoderm; mesoderm
Mayhew-Malik	Homo sapiens	NCBITAXON		female	PATO	PATO:0000383				bone marrow	UBERON	UBERON:0002371	D028	induced pluripotent stem cell			Standardization of Cell Line Metadata	Sample Collection and Handling	syn2724700 and syn2724705	IPS18	unknown	lentivirus	bone marrow	CD34+ cells	induced pluripotent stem cell	ectoderm; definitive endoderm; mesoderm
