# Supplementary material for: Molecular, phenotypic, and sample-associated data to describe pluripotent stem cell lines and derivatives
Source: Sci Data. 2017 Mar 28;4:170030. doi: 10.1038/sdata.2017.30 (PMC5369318; doi:10.1038/sdata.2017.30)
Supplement: Supplementary file 1 [file sdata201730-isa1.zip › a_characterization_Omberg.txt]

Sample Name	Protocol REF	Comment[protocol ID]	Assay Name	Raw Data File	Comment[data file ID]	Comment[Data Repository]	Comment[Data Record Accession]	Comment[Data Record URI]	Factor Value[culture conditions]	Factor Value[vector type]	Factor Value[tissue of origin]	Factor Value[cell type of origin]	Factor Value[cell line type]
SC11-005	Teratoma assay	syn3103753	SC11-005_SC_Teratoma	SC11-005 Teratoma Report.pdf	syn2884713	Sage Bionetworks	doi:10.7303/syn1773109	http://dx.doi.org/10.7303/syn1773109	Cre-excised	lentivirus	skin	fibroblast	induced pluripotent stem cell
SC11-006	Teratoma assay	syn3103753	SC11-006_SC_Teratoma	SC11-006 Teratoma Report.pdf	syn2884721	Sage Bionetworks	doi:10.7303/syn1773109	http://dx.doi.org/10.7303/syn1773109	Cre-excised	lentivirus	skin	fibroblast	induced pluripotent stem cell
SC11-007	Teratoma assay	syn3103753	SC11-007_SC_Teratoma	SC11-007 Teratoma Report.pdf	syn2884730	Sage Bionetworks	doi:10.7303/syn1773109	http://dx.doi.org/10.7303/syn1773109	Cre-excised	lentivirus	skin	fibroblast	induced pluripotent stem cell
SC11-008	Teratoma assay	syn3103753	SC11-008_SC_Teratoma	SC11-008 Teratoma Report.pdf	syn2884737	Sage Bionetworks	doi:10.7303/syn1773109	http://dx.doi.org/10.7303/syn1773109	Stromal primed	plasmid	umbilical cord blood	CD34+ cells	induced pluripotent stem cell
SC11-009	Teratoma assay	syn3103753	SC11-009_SC_Teratoma	SC11-009 Teratoma Report.pdf	syn2884744	Sage Bionetworks	doi:10.7303/syn1773109	http://dx.doi.org/10.7303/syn1773109	Stromal primed	plasmid	umbilical cord blood	CD34+ cells	induced pluripotent stem cell
SC11-010	Teratoma assay	syn3103753	SC11-010_SC_Teratoma	SC11-010 Teratoma Report.pdf	syn2884755	Sage Bionetworks	doi:10.7303/syn1773109	http://dx.doi.org/10.7303/syn1773109	Stromal primed	plasmid	umbilical cord blood	CD34+ cells	induced pluripotent stem cell
SC11-012	Teratoma assay	syn3103753	SC11-012_SC_Teratoma	SC11-012 Teratoma Report.pdf	syn2884767	Sage Bionetworks	doi:10.7303/syn1773109	http://dx.doi.org/10.7303/syn1773109	Stromal primed	plasmid	umbilical cord blood	CD34+ cells	induced pluripotent stem cell
SC11-013	Teratoma assay	syn3103753	SC11-013_SC_Teratoma	SC11-013 Teratoma Report.pdf	syn2884777	Sage Bionetworks	doi:10.7303/syn1773109	http://dx.doi.org/10.7303/syn1773109	Stromal primed	plasmid	umbilical cord blood	CD34+ cells	induced pluripotent stem cell
SC11-014	Teratoma assay	syn3103753	SC11-014_SC_Teratoma	SC11-014 Teratoma Report.pdf	syn2884791	Sage Bionetworks	doi:10.7303/syn1773109	http://dx.doi.org/10.7303/syn1773109	unknown		blastocyst	inner cell mass	embryonic stem cell
SC11-015	Teratoma assay	syn3103753	SC11-015_SC_Teratoma	SC11-015 Teratoma Report.pdf	syn2884800	Sage Bionetworks	doi:10.7303/syn1773109	http://dx.doi.org/10.7303/syn1773109	unknown		blastocyst	inner cell mass	embryonic stem cell
SC11-016	Teratoma assay	syn3103753	SC11-016_SC_Teratoma	SC11-016 Teratoma Report.pdf	syn2884808	Sage Bionetworks	doi:10.7303/syn1773109	http://dx.doi.org/10.7303/syn1773109	Feeder and KOSR culture conditions	plasmid	foreskin	fibroblast	induced pluripotent stem cell
SC11-017	Teratoma assay	syn3103753	SC11-017_SC_Teratoma	SC11-017 Teratoma Report.pdf	syn2884810	Sage Bionetworks	doi:10.7303/syn1773109	http://dx.doi.org/10.7303/syn1773109	Feeder and KOSR culture conditions	plasmid	foreskin	fibroblast	induced pluripotent stem cell
SC11-018	Teratoma assay	syn3103753	SC11-018_SC_Teratoma	SC11-018 Teratoma Report.pdf	syn2884818	Sage Bionetworks	doi:10.7303/syn1773109	http://dx.doi.org/10.7303/syn1773109	Feeder and KOSR culture conditions	plasmid	foreskin	fibroblast	induced pluripotent stem cell
SC12-005	Teratoma assay	syn3103753	SC12-005_SC_Teratoma	SC12-005 Teratoma Report.pdf	syn2885104	Sage Bionetworks	doi:10.7303/syn1773109	http://dx.doi.org/10.7303/syn1773109	unknown	plasmid	skin	fibroblast	induced pluripotent stem cell
SC12-006	Teratoma assay	syn3103753	SC12-006_SC_Teratoma	SC12-006 Teratoma Report.pdf	syn2885108	Sage Bionetworks	doi:10.7303/syn1773109	http://dx.doi.org/10.7303/syn1773109	unknown	plasmid	skin	fibroblast	induced pluripotent stem cell
SC12-007	Teratoma assay	syn3103753	SC12-007_SC_Teratoma	SC12-007 Teratoma Report.pdf	syn2885110	Sage Bionetworks	doi:10.7303/syn1773109	http://dx.doi.org/10.7303/syn1773109	unknown	retrovirus	skin	fibroblast	induced pluripotent stem cell
SC12-019	Teratoma assay	syn3103753	SC12-019_SC_Teratoma	SC12-019 Teratoma Report.pdf	syn2885116	Sage Bionetworks	doi:10.7303/syn1773109	http://dx.doi.org/10.7303/syn1773109	Standard: TESR1 + Matrigel or KOSR + MEFs	retrovirus	foreskin	fibroblast	induced pluripotent stem cell
SC12-020	Teratoma assay	syn3103753	SC12-020_SC_Teratoma	SC12-020 Teratoma Report.pdf	syn2885125	Sage Bionetworks	doi:10.7303/syn1773109	http://dx.doi.org/10.7303/syn1773109	Standard: TESR1 + Matrigel or KOSR + MEFs	plasmid	foreskin	fibroblast	induced pluripotent stem cell
SC12-021	Teratoma assay	syn3103753	SC12-021_SC_Teratoma	SC12-021 Teratoma Report.pdf	syn2885128	Sage Bionetworks	doi:10.7303/syn1773109	http://dx.doi.org/10.7303/syn1773109	E8	plasmid	foreskin	fibroblast	induced pluripotent stem cell
SC12-022	Teratoma assay	syn3103753	SC12-022_SC_Teratoma	SC12-022 Teratoma Report.pdf	syn2885130	Sage Bionetworks	doi:10.7303/syn1773109	http://dx.doi.org/10.7303/syn1773109	E8	plasmid	foreskin	fibroblast	induced pluripotent stem cell
SC12-023	Teratoma assay	syn3103753	SC12-023_SC_Teratoma	SC12-023 Teratoma Report.pdf	syn2885135	Sage Bionetworks	doi:10.7303/syn1773109	http://dx.doi.org/10.7303/syn1773109	DMEM-F12/KOSR/0.1 mM BME/0.1mM NEAA/0.1mM L-gluatime/20ng/ml bFGF	lentivirus	foreskin	fibroblast	induced pluripotent stem cell
SC12-024	Teratoma assay	syn3103753	SC12-024_SC_Teratoma	SC12-024 Teratoma Report.pdf	syn2885137	Sage Bionetworks	doi:10.7303/syn1773109	http://dx.doi.org/10.7303/syn1773109	DMEM-F12/KOSR/0.1 mM BME/0.1mM NEAA/0.1mM L-gluatime/20ng/ml bFGF	retrovirus	foreskin	fibroblast	induced pluripotent stem cell
SC12-025	Teratoma assay	syn3103753	SC12-025_SC_Teratoma	SC12-025 Teratoma Report.pdf	syn2885142	Sage Bionetworks	doi:10.7303/syn1773109	http://dx.doi.org/10.7303/syn1773109	DMEM-F12/KOSR/0.1 mM BME/0.1mM NEAA/0.1mM L-gluatime/20ng/ml bFGF	Sendai virus	foreskin	fibroblast	induced pluripotent stem cell
SC12-028	Teratoma assay	syn3103753	SC12-028_SC_Teratoma	SC12-028 Teratoma Report.pdf	syn2885146	Sage Bionetworks	doi:10.7303/syn1773109	http://dx.doi.org/10.7303/syn1773109	unknown	RNA	foreskin	fibroblast	induced pluripotent stem cell
SC12-029	Teratoma assay	syn3103753	SC12-029_SC_Teratoma	SC12-029 Teratoma Report.pdf	syn2885149	Sage Bionetworks	doi:10.7303/syn1773109	http://dx.doi.org/10.7303/syn1773109	unknown	RNA	foreskin	fibroblast	induced pluripotent stem cell
SC12-030	Teratoma assay	syn3103753	SC12-030_SC_Teratoma	SC12-030 Teratoma Report.pdf	syn2885151	Sage Bionetworks	doi:10.7303/syn1773109	http://dx.doi.org/10.7303/syn1773109	unknown	RNA	foreskin	fibroblast	induced pluripotent stem cell
SC12-031	Teratoma assay	syn3103753	SC12-031_SC_Teratoma	SC12-031 Teratoma Report.pdf	syn2885153	Sage Bionetworks	doi:10.7303/syn1773109	http://dx.doi.org/10.7303/syn1773109	unknown	Sendai virus	foreskin	fibroblast	induced pluripotent stem cell
SC12-034	Teratoma assay	syn3103753	SC12-034_SC_Teratoma	SC12-034 Teratoma Report.pdf	syn2885156	Sage Bionetworks	doi:10.7303/syn1773109	http://dx.doi.org/10.7303/syn1773109	unknown	plasmid	amniotic fluid	mesenchymal stem cell	induced pluripotent stem cell
SC12-036	Teratoma assay	syn3103753	SC12-036_SC_Teratoma	SC12-036 Teratoma Report.pdf	syn2885160	Sage Bionetworks	doi:10.7303/syn1773109	http://dx.doi.org/10.7303/syn1773109	unknown	plasmid	bone marrow	CD34+ cells	induced pluripotent stem cell
SC12-037	Teratoma assay	syn3103753	SC12-037_SC_Teratoma	SC12-037 Teratoma Report.pdf	syn2885164	Sage Bionetworks	doi:10.7303/syn1773109	http://dx.doi.org/10.7303/syn1773109	unknown	plasmid	bone marrow	CD34+ cells	induced pluripotent stem cell
SC12-038	Teratoma assay	syn3103753	SC12-038_SC_Teratoma	SC12-038 Teratoma Report.pdf	syn2885170	Sage Bionetworks	doi:10.7303/syn1773109	http://dx.doi.org/10.7303/syn1773109	unknown		blastocyst	inner cell mass	embryonic stem cell
SC12-039	Teratoma assay	syn3103753	SC12-039_SC_Teratoma	SC12-039 Teratoma Report.pdf	syn2885176	Sage Bionetworks	doi:10.7303/syn1773109	http://dx.doi.org/10.7303/syn1773109	unknown		blastocyst	inner cell mass	embryonic stem cell
SC13-043	Teratoma assay	syn3103753	SC13-043_SC_Teratoma	SC13-043 Teratoma Report.pdf	syn2885180	Sage Bionetworks	doi:10.7303/syn1773109	http://dx.doi.org/10.7303/syn1773109	iPSCs were generated and intially maintained using MEF KSR cultures. After transfer to WiCell, iPSCs expanded in Feeder Independent - TeSR1 Medium.	plasmid	bone marrow	mononuclear	induced pluripotent stem cell
SC13-044	Teratoma assay	syn3103753	SC13-044_SC_Teratoma	SC13-044 Teratoma Report.pdf	syn2885186	Sage Bionetworks	doi:10.7303/syn1773109	http://dx.doi.org/10.7303/syn1773109	iPSCs were generated and intially maintained using MEF KSR cultures. After transfer to WiCell, iPSCs expanded in Feeder Independent - TeSR1 Medium.	plasmid	bone marrow	mononuclear	induced pluripotent stem cell
SC13-045	Teratoma assay	syn3103753	SC13-045_SC_Teratoma	SC13-045 Teratoma Report.pdf	syn2885192	Sage Bionetworks	doi:10.7303/syn1773109	http://dx.doi.org/10.7303/syn1773109	iPSCs were generated and intially maintained using MEF KSR cultures. After transfer to WiCell, iPSCs expanded in Feeder Independent - TeSR1 Medium.	plasmid	umbilical cord blood	mononuclear	induced pluripotent stem cell
SC13-049	Teratoma assay	syn3103753	SC13-049_SC_Teratoma	SC13-049 Teratoma Report.pdf	syn2885194	Sage Bionetworks	doi:10.7303/syn1773109	http://dx.doi.org/10.7303/syn1773109	unknown	retrovirus	skin	fibroblast	induced pluripotent stem cell
SC14-066	Teratoma assay	syn3103753	SC14-066_SC_Teratoma	SC14-066 Teratoma Report.pdf	syn2885201	Sage Bionetworks	doi:10.7303/syn1773109	http://dx.doi.org/10.7303/syn1773109	unknown		blastocyst	inner cell mass	embryonic stem cell
SC14-067	Teratoma assay	syn3103753	SC14-067_SC_Teratoma	SC14-067 Teratoma Report.pdf	syn2885206	Sage Bionetworks	doi:10.7303/syn1773109	http://dx.doi.org/10.7303/syn1773109	unknown		blastocyst	inner cell mass	embryonic stem cell
SC14-069	Teratoma assay	syn3103753	SC14-069_SC_Teratoma	SC14-069 Teratoma Report.pdf	syn2885215	Sage Bionetworks	doi:10.7303/syn1773109	http://dx.doi.org/10.7303/syn1773109	Stromal non-primed	plasmid	umbilical cord blood	CD34+ cells	induced pluripotent stem cell
SC14-072	Teratoma assay	syn3103753	SC14-072_SC_Teratoma	SC14-072 Teratoma Report.pdf	syn2885223	Sage Bionetworks	doi:10.7303/syn1773109	http://dx.doi.org/10.7303/syn1773109	Stromal primed	plasmid	umbilical cord blood	CD34+ cells	induced pluripotent stem cell
SC14-073	Teratoma assay	syn3103753	SC14-073_SC_Teratoma	SC14-073 Teratoma Report.pdf	syn2885228	Sage Bionetworks	doi:10.7303/syn1773109	http://dx.doi.org/10.7303/syn1773109	Stromal primed	plasmid	umbilical cord blood	CD34+ cells	induced pluripotent stem cell
SC11-002	Karotyping assay		SC11-002_SC_Karyotype	SC11-002.pdf	syn2679159	Sage Bionetworks	doi:10.7303/syn1773109	http://dx.doi.org/10.7303/syn1773109	Cre-excised	lentivirus	skin	fibroblast	induced pluripotent stem cell
SC11-003	Karotyping assay		SC11-003_SC_Karyotype	SC11-003.pdf	syn2679160	Sage Bionetworks	doi:10.7303/syn1773109	http://dx.doi.org/10.7303/syn1773109	Cre-excised	lentivirus	skin	fibroblast	induced pluripotent stem cell
SC11-004	Karotyping assay		SC11-004_SC_Karyotype	SC11-004.pdf	syn2679161	Sage Bionetworks	doi:10.7303/syn1773109	http://dx.doi.org/10.7303/syn1773109	Cre-excised	lentivirus	skin	fibroblast	induced pluripotent stem cell
SC11-005	Karotyping assay		SC11-005_SC_Karyotype	SC11-005.pdf	syn2679162	Sage Bionetworks	doi:10.7303/syn1773109	http://dx.doi.org/10.7303/syn1773109	Cre-excised	lentivirus	skin	fibroblast	induced pluripotent stem cell
SC11-006	Karotyping assay		SC11-006_SC_Karyotype	SC11-006.pdf	syn2679163	Sage Bionetworks	doi:10.7303/syn1773109	http://dx.doi.org/10.7303/syn1773109	Cre-excised	lentivirus	skin	fibroblast	induced pluripotent stem cell
SC11-007	Karotyping assay		SC11-007_SC_Karyotype	SC11-007.pdf	syn2679164	Sage Bionetworks	doi:10.7303/syn1773109	http://dx.doi.org/10.7303/syn1773109	Cre-excised	lentivirus	skin	fibroblast	induced pluripotent stem cell
SC11-008	Karotyping assay		SC11-008_SC_Karyotype	SC11-008.pdf	syn2679165	Sage Bionetworks	doi:10.7303/syn1773109	http://dx.doi.org/10.7303/syn1773109	Stromal primed	plasmid	umbilical cord blood	CD34+ cells	induced pluripotent stem cell
SC11-009	Karotyping assay		SC11-009_SC_Karyotype	SC11-009.pdf	syn2679166	Sage Bionetworks	doi:10.7303/syn1773109	http://dx.doi.org/10.7303/syn1773109	Stromal primed	plasmid	umbilical cord blood	CD34+ cells	induced pluripotent stem cell
SC11-010	Karotyping assay		SC11-010_SC_Karyotype	SC11-010.pdf	syn2679167	Sage Bionetworks	doi:10.7303/syn1773109	http://dx.doi.org/10.7303/syn1773109	Stromal primed	plasmid	umbilical cord blood	CD34+ cells	induced pluripotent stem cell
SC11-011	Karotyping assay		SC11-011_SC_Karyotype	SC11-011.pdf	syn2679168	Sage Bionetworks	doi:10.7303/syn1773109	http://dx.doi.org/10.7303/syn1773109	Stromal primed	plasmid	umbilical cord blood	CD34+ cells	induced pluripotent stem cell
SC11-012	Karotyping assay		SC11-012_SC_Karyotype	SC11-012.pdf	syn2679169	Sage Bionetworks	doi:10.7303/syn1773109	http://dx.doi.org/10.7303/syn1773109	Stromal primed	plasmid	umbilical cord blood	CD34+ cells	induced pluripotent stem cell
SC11-013	Karotyping assay		SC11-013_SC_Karyotype	SC11-013.pdf	syn2679170	Sage Bionetworks	doi:10.7303/syn1773109	http://dx.doi.org/10.7303/syn1773109	Stromal primed	plasmid	umbilical cord blood	CD34+ cells	induced pluripotent stem cell
SC11-014	Karotyping assay		SC11-014_SC_Karyotype	SC11-014.pdf	syn2679171	Sage Bionetworks	doi:10.7303/syn1773109	http://dx.doi.org/10.7303/syn1773109	unknown		blastocyst	inner cell mass	embryonic stem cell
SC11-015	Karotyping assay		SC11-015_SC_Karyotype	SC11-015.pdf	syn2679172	Sage Bionetworks	doi:10.7303/syn1773109	http://dx.doi.org/10.7303/syn1773109	unknown		blastocyst	inner cell mass	embryonic stem cell
SC11-016	Karotyping assay		SC11-016_SC_Karyotype	SC11-016.pdf	syn2679173	Sage Bionetworks	doi:10.7303/syn1773109	http://dx.doi.org/10.7303/syn1773109	Feeder and KOSR culture conditions	plasmid	foreskin	fibroblast	induced pluripotent stem cell
SC11-017	Karotyping assay		SC11-017_SC_Karyotype	SC11-017.pdf	syn2679174	Sage Bionetworks	doi:10.7303/syn1773109	http://dx.doi.org/10.7303/syn1773109	Feeder and KOSR culture conditions	plasmid	foreskin	fibroblast	induced pluripotent stem cell
SC11-018	Karotyping assay		SC11-018_SC_Karyotype	SC11-018.pdf	syn2679175	Sage Bionetworks	doi:10.7303/syn1773109	http://dx.doi.org/10.7303/syn1773109	Feeder and KOSR culture conditions	plasmid	foreskin	fibroblast	induced pluripotent stem cell
SC12-004	Karotyping assay		SC12-004_SC_Karyotype	SC12-004.pdf	syn2679178	Sage Bionetworks	doi:10.7303/syn1773109	http://dx.doi.org/10.7303/syn1773109	unknown	retrovirus	skin	fibroblast	induced pluripotent stem cell
SC12-005	Karotyping assay		SC12-005_SC_Karyotype	SC12-005.pdf	syn2679179	Sage Bionetworks	doi:10.7303/syn1773109	http://dx.doi.org/10.7303/syn1773109	unknown	plasmid	skin	fibroblast	induced pluripotent stem cell
SC12-006	Karotyping assay		SC12-006_SC_Karyotype	SC12-006.pdf	syn2679180	Sage Bionetworks	doi:10.7303/syn1773109	http://dx.doi.org/10.7303/syn1773109	unknown	plasmid	skin	fibroblast	induced pluripotent stem cell
SC12-007	Karotyping assay		SC12-007_SC_Karyotype	SC12-007.pdf	syn2679181	Sage Bionetworks	doi:10.7303/syn1773109	http://dx.doi.org/10.7303/syn1773109	unknown	retrovirus	skin	fibroblast	induced pluripotent stem cell
SC12-019	Karotyping assay		SC12-019_SC_Karyotype	SC12-019.pdf	syn2679182	Sage Bionetworks	doi:10.7303/syn1773109	http://dx.doi.org/10.7303/syn1773109	Standard: TESR1 + Matrigel or KOSR + MEFs	retrovirus	foreskin	fibroblast	induced pluripotent stem cell
SC12-020	Karotyping assay		SC12-020_SC_Karyotype	SC12-020.pdf	syn2679183	Sage Bionetworks	doi:10.7303/syn1773109	http://dx.doi.org/10.7303/syn1773109	Standard: TESR1 + Matrigel or KOSR + MEFs	plasmid	foreskin	fibroblast	induced pluripotent stem cell
SC12-021	Karotyping assay		SC12-021_SC_Karyotype	SC12-021.pdf	syn2679184	Sage Bionetworks	doi:10.7303/syn1773109	http://dx.doi.org/10.7303/syn1773109	E8	plasmid	foreskin	fibroblast	induced pluripotent stem cell
SC12-022	Karotyping assay		SC12-022_SC_Karyotype	SC12-022.pdf	syn2679185	Sage Bionetworks	doi:10.7303/syn1773109	http://dx.doi.org/10.7303/syn1773109	E8	plasmid	foreskin	fibroblast	induced pluripotent stem cell
SC12-023	Karotyping assay		SC12-023_SC_Karyotype	SC12-023.pdf	syn2679186	Sage Bionetworks	doi:10.7303/syn1773109	http://dx.doi.org/10.7303/syn1773109	DMEM-F12/KOSR/0.1 mM BME/0.1mM NEAA/0.1mM L-gluatime/20ng/ml bFGF	lentivirus	foreskin	fibroblast	induced pluripotent stem cell
SC12-024	Karotyping assay		SC12-024_SC_Karyotype	SC12-024.pdf	syn2679187	Sage Bionetworks	doi:10.7303/syn1773109	http://dx.doi.org/10.7303/syn1773109	DMEM-F12/KOSR/0.1 mM BME/0.1mM NEAA/0.1mM L-gluatime/20ng/ml bFGF	retrovirus	foreskin	fibroblast	induced pluripotent stem cell
SC12-025	Karotyping assay		SC12-025_SC_Karyotype	SC12-025.pdf	syn2679188	Sage Bionetworks	doi:10.7303/syn1773109	http://dx.doi.org/10.7303/syn1773109	DMEM-F12/KOSR/0.1 mM BME/0.1mM NEAA/0.1mM L-gluatime/20ng/ml bFGF	Sendai virus	foreskin	fibroblast	induced pluripotent stem cell
SC12-026	Karotyping assay		SC12-026_SC_Karyotype	SC12-026.pdf	syn2679189	Sage Bionetworks	doi:10.7303/syn1773109	http://dx.doi.org/10.7303/syn1773109	unknown	retrovirus	unknown	fibroblast	induced pluripotent stem cell
SC12-028	Karotyping assay		SC12-028_SC_Karyotype	SC12-028.pdf	syn2679190	Sage Bionetworks	doi:10.7303/syn1773109	http://dx.doi.org/10.7303/syn1773109	unknown	RNA	foreskin	fibroblast	induced pluripotent stem cell
SC12-029	Karotyping assay		SC12-029_SC_Karyotype	SC12-029.pdf	syn2679191	Sage Bionetworks	doi:10.7303/syn1773109	http://dx.doi.org/10.7303/syn1773109	unknown	RNA	foreskin	fibroblast	induced pluripotent stem cell
SC12-030	Karotyping assay		SC12-030_SC_Karyotype	SC12-030.pdf	syn2679192	Sage Bionetworks	doi:10.7303/syn1773109	http://dx.doi.org/10.7303/syn1773109	unknown	RNA	foreskin	fibroblast	induced pluripotent stem cell
SC12-031	Karotyping assay		SC12-031_SC_Karyotype	SC12-031.pdf	syn2679193	Sage Bionetworks	doi:10.7303/syn1773109	http://dx.doi.org/10.7303/syn1773109	unknown	Sendai virus	foreskin	fibroblast	induced pluripotent stem cell
SC12-033	Karotyping assay		SC12-033_SC_Karyotype	SC12-033.pdf	syn2679194	Sage Bionetworks	doi:10.7303/syn1773109	http://dx.doi.org/10.7303/syn1773109	unknown	Sendai virus	foreskin	fibroblast	induced pluripotent stem cell
SC12-034	Karotyping assay		SC12-034_SC_Karyotype	SC12-034.pdf	syn2679195	Sage Bionetworks	doi:10.7303/syn1773109	http://dx.doi.org/10.7303/syn1773109	unknown	plasmid	amniotic fluid	mesenchymal stem cell	induced pluripotent stem cell
SC12-035	Karotyping assay		SC12-035_SC_Karyotype	SC12-035.pdf	syn2679196	Sage Bionetworks	doi:10.7303/syn1773109	http://dx.doi.org/10.7303/syn1773109	unknown	plasmid	amniotic fluid	mesenchymal stem cell	induced pluripotent stem cell
SC12-036	Karotyping assay		SC12-036_SC_Karyotype	SC12-036.pdf	syn2679197	Sage Bionetworks	doi:10.7303/syn1773109	http://dx.doi.org/10.7303/syn1773109	unknown	plasmid	bone marrow	CD34+ cells	induced pluripotent stem cell
SC12-037	Karotyping assay		SC12-037_SC_Karyotype	SC12-037.pdf	syn2679198	Sage Bionetworks	doi:10.7303/syn1773109	http://dx.doi.org/10.7303/syn1773109	unknown	plasmid	bone marrow	CD34+ cells	induced pluripotent stem cell
SC12-038	Karotyping assay		SC12-038_SC_Karyotype	SC12-038.pdf	syn2679199	Sage Bionetworks	doi:10.7303/syn1773109	http://dx.doi.org/10.7303/syn1773109	unknown		blastocyst	inner cell mass	embryonic stem cell
SC12-039	Karotyping assay		SC12-039_SC_Karyotype	SC12-039.pdf	syn2679200	Sage Bionetworks	doi:10.7303/syn1773109	http://dx.doi.org/10.7303/syn1773109	unknown		blastocyst	inner cell mass	embryonic stem cell
SC13-043	Karotyping assay		SC13-043_SC_Karyotype	SC13-043.pdf	syn2679202	Sage Bionetworks	doi:10.7303/syn1773109	http://dx.doi.org/10.7303/syn1773109	iPSCs were generated and intially maintained using MEF KSR cultures. After transfer to WiCell, iPSCs expanded in Feeder Independent - TeSR1 Medium.	plasmid	bone marrow	mononuclear	induced pluripotent stem cell
SC13-044	Karotyping assay		SC13-044_SC_Karyotype	SC13-044.pdf	syn2679203	Sage Bionetworks	doi:10.7303/syn1773109	http://dx.doi.org/10.7303/syn1773109	iPSCs were generated and intially maintained using MEF KSR cultures. After transfer to WiCell, iPSCs expanded in Feeder Independent - TeSR1 Medium.	plasmid	bone marrow	mononuclear	induced pluripotent stem cell
SC13-045	Karotyping assay		SC13-045_SC_Karyotype	SC13-045.pdf	syn2679204	Sage Bionetworks	doi:10.7303/syn1773109	http://dx.doi.org/10.7303/syn1773109	iPSCs were generated and intially maintained using MEF KSR cultures. After transfer to WiCell, iPSCs expanded in Feeder Independent - TeSR1 Medium.	plasmid	umbilical cord blood	mononuclear	induced pluripotent stem cell
SC13-049	Karotyping assay		SC13-049_SC_Karyotype	SC13-049.pdf	syn2679205	Sage Bionetworks	doi:10.7303/syn1773109	http://dx.doi.org/10.7303/syn1773109	unknown	retrovirus	skin	fibroblast	induced pluripotent stem cell
SC13-062	Karotyping assay		SC13-062_SC_Karyotype	SC13-062.pdf	syn2679206	Sage Bionetworks	doi:10.7303/syn1773109	http://dx.doi.org/10.7303/syn1773109	Stromal non-primed	plasmid	umbilical cord blood	CD34+ cells	induced pluripotent stem cell
SC14-066	Karotyping assay		SC14-066_SC_Karyotype	SC14-066.pdf	syn2679207	Sage Bionetworks	doi:10.7303/syn1773109	http://dx.doi.org/10.7303/syn1773109	unknown		blastocyst	inner cell mass	embryonic stem cell
SC14-067	Karotyping assay		SC14-067_SC_Karyotype	SC14-067.pdf	syn2679208	Sage Bionetworks	doi:10.7303/syn1773109	http://dx.doi.org/10.7303/syn1773109	unknown		blastocyst	inner cell mass	embryonic stem cell
SC14-069	Karotyping assay		SC14-069_SC_Karyotype	SC14-069.pdf	syn2679209	Sage Bionetworks	doi:10.7303/syn1773109	http://dx.doi.org/10.7303/syn1773109	Stromal non-primed	plasmid	umbilical cord blood	CD34+ cells	induced pluripotent stem cell
SC14-070	Karotyping assay		SC14-070_SC_Karyotype	SC14-070.pdf	syn2679210	Sage Bionetworks	doi:10.7303/syn1773109	http://dx.doi.org/10.7303/syn1773109	Stromal non-primed	plasmid	umbilical cord blood	CD34+ cells	induced pluripotent stem cell
SC14-071	Karotyping assay		SC14-071_SC_Karyotype	SC14-071.pdf	syn2679211	Sage Bionetworks	doi:10.7303/syn1773109	http://dx.doi.org/10.7303/syn1773109	Stromal non-primed	plasmid	umbilical cord blood	CD34+ cells	induced pluripotent stem cell
SC14-072	Karotyping assay		SC14-072_SC_Karyotype	SC14-072.pdf	syn2679212	Sage Bionetworks	doi:10.7303/syn1773109	http://dx.doi.org/10.7303/syn1773109	Stromal primed	plasmid	umbilical cord blood	CD34+ cells	induced pluripotent stem cell
SC14-073	Karotyping assay		SC14-073_SC_Karyotype	SC14-073.pdf	syn2679213	Sage Bionetworks	doi:10.7303/syn1773109	http://dx.doi.org/10.7303/syn1773109	Stromal primed	plasmid	umbilical cord blood	CD34+ cells	induced pluripotent stem cell
SC14-074	Karotyping assay		SC14-074_SC_Karyotype	SC14-074.pdf	syn2679214	Sage Bionetworks	doi:10.7303/syn1773109	http://dx.doi.org/10.7303/syn1773109	Stromal primed	plasmid	umbilical cord blood	CD34+ cells	induced pluripotent stem cell
