# Supplementary material for: Molecular, phenotypic, and sample-associated data to describe pluripotent stem cell lines and derivatives
Source: Sci Data. 2017 Mar 28;4:170030. doi: 10.1038/sdata.2017.30 (PMC5369318; doi:10.1038/sdata.2017.30)
Supplement: Supplementary file 1 [file sdata201730-isa1.zip › a_RNASeq_Omberg.txt]

Sample Name	Protocol REF	Protocol REF	Comment[BioSample ID]	Parameter Value[instrument]	Assay Name	Raw Data File	Comment[Data Repository]	Comment[Data Record Accession]	Comment[Data Record URI]	Protocol REF	Derived Data File	Comment[Data Repository]	Comment[Data Record Accession]	Comment[Data Record URI]	Factor Value[culture conditions]	Factor Value[vector type]	Factor Value[tissue of origin]	Factor Value[cell type of origin]	Factor Value[cell line type]	Factor Value[germ layer differentiation state]
H9	Genomic and Epigenetic Molecular Characterization	RNA-Seq Data Processing	SAMN05559145	Illumina HiSeq 2000	H9.102.2.5	SRX2019104	NCBI Sequence Read Archive	SRP081654	https://trace.ncbi.nlm.nih.gov/Traces/sra/?study=SRP081654	RNA-Seq Data Processing	syn1773109	Sage Bionetworks	syn1773109	http://dx.doi.org/10.7303/syn1773109	unknown		blastocyst	inner cell mass	embryonic stem cell	SC
H9	Genomic and Epigenetic Molecular Characterization	RNA-Seq Data Processing	SAMN05559145	Illumina HiSeq 2000	H9.102.2.6	SRX2019105	NCBI Sequence Read Archive	SRP081654	https://trace.ncbi.nlm.nih.gov/Traces/sra/?study=SRP081654	RNA-Seq Data Processing	syn1773109	Sage Bionetworks	syn1773109	http://dx.doi.org/10.7303/syn1773109	unknown		blastocyst	inner cell mass	embryonic stem cell	SC
H9	Genomic and Epigenetic Molecular Characterization	RNA-Seq Data Processing	SAMN05559145	Illumina HiSeq 2000	H9.119.3.7	SRX2019216	NCBI Sequence Read Archive	SRP081654	https://trace.ncbi.nlm.nih.gov/Traces/sra/?study=SRP081654	RNA-Seq Data Processing	syn1773109	Sage Bionetworks	syn1773109	http://dx.doi.org/10.7303/syn1773109	unknown		blastocyst	inner cell mass	embryonic stem cell	SC
H9	Genomic and Epigenetic Molecular Characterization	RNA-Seq Data Processing	SAMN05559145	Illumina HiSeq 2000	H9.119.5.3	SRX2019327	NCBI Sequence Read Archive	SRP081654	https://trace.ncbi.nlm.nih.gov/Traces/sra/?study=SRP081654	RNA-Seq Data Processing	syn1773109	Sage Bionetworks	syn1773109	http://dx.doi.org/10.7303/syn1773109	unknown		blastocyst	inner cell mass	embryonic stem cell	SC
H9	Genomic and Epigenetic Molecular Characterization	RNA-Seq Data Processing	SAMN05559145	Illumina HiSeq 2000	H9.144.7.7	SRX2019408	NCBI Sequence Read Archive	SRP081654	https://trace.ncbi.nlm.nih.gov/Traces/sra/?study=SRP081654	RNA-Seq Data Processing	syn1773109	Sage Bionetworks	syn1773109	http://dx.doi.org/10.7303/syn1773109	unknown		blastocyst	inner cell mass	embryonic stem cell	SC
H9	Genomic and Epigenetic Molecular Characterization	RNA-Seq Data Processing	SAMN05559146	Illumina HiSeq 2000	H9EB.558.12.6	SRX2019145	NCBI Sequence Read Archive	SRP081654	https://trace.ncbi.nlm.nih.gov/Traces/sra/?study=SRP081654	RNA-Seq Data Processing	syn1773109	Sage Bionetworks	syn1773109	http://dx.doi.org/10.7303/syn1773109	unknown		blastocyst	inner cell mass	embryonic stem cell	EB
H9	Genomic and Epigenetic Molecular Characterization	RNA-Seq Data Processing	SAMN05559147	Illumina HiSeq 2000	H9ECTO.219.2.6	SRX2019419	NCBI Sequence Read Archive	SRP081654	https://trace.ncbi.nlm.nih.gov/Traces/sra/?study=SRP081654	RNA-Seq Data Processing	syn1773109	Sage Bionetworks	syn1773109	http://dx.doi.org/10.7303/syn1773109	unknown		blastocyst	inner cell mass	embryonic stem cell	ECTO
H9	Genomic and Epigenetic Molecular Characterization	RNA-Seq Data Processing	SAMN05559150	Illumina HiSeq 2000	H9MESOD15.219.2.27	SRX2019430	NCBI Sequence Read Archive	SRP081654	https://trace.ncbi.nlm.nih.gov/Traces/sra/?study=SRP081654	RNA-Seq Data Processing	syn1773109	Sage Bionetworks	syn1773109	http://dx.doi.org/10.7303/syn1773109	unknown		blastocyst	inner cell mass	embryonic stem cell	MESO-15
H9	Genomic and Epigenetic Molecular Characterization	RNA-Seq Data Processing	SAMN05559151	Illumina HiSeq 2000	H9MESOD30.219.2.4	SRX2019441	NCBI Sequence Read Archive	SRP081654	https://trace.ncbi.nlm.nih.gov/Traces/sra/?study=SRP081654	RNA-Seq Data Processing	syn1773109	Sage Bionetworks	syn1773109	http://dx.doi.org/10.7303/syn1773109	unknown		blastocyst	inner cell mass	embryonic stem cell	MESO-30
H9	Genomic and Epigenetic Molecular Characterization	RNA-Seq Data Processing	SAMN05559152	Illumina HiSeq 2000	H9MESOD5.219.2.23	SRX2019452	NCBI Sequence Read Archive	SRP081654	https://trace.ncbi.nlm.nih.gov/Traces/sra/?study=SRP081654	RNA-Seq Data Processing	syn1773109	Sage Bionetworks	syn1773109	http://dx.doi.org/10.7303/syn1773109	unknown		blastocyst	inner cell mass	embryonic stem cell	MESO-5
IPS18	Genomic and Epigenetic Molecular Characterization	RNA-Seq Data Processing	SAMN05559153	Illumina HiSeq 2000	IPS18-4-1.102.2.2	SRX2019463	NCBI Sequence Read Archive	SRP081654	https://trace.ncbi.nlm.nih.gov/Traces/sra/?study=SRP081654	RNA-Seq Data Processing	syn1773109	Sage Bionetworks	syn1773109	http://dx.doi.org/10.7303/syn1773109	unknown	lentivirus	bone marrow	CD34+ cells	induced pluripotent stem cell	SC
IPS18	Genomic and Epigenetic Molecular Characterization	RNA-Seq Data Processing	SAMN05559154	Illumina HiSeq 2000	IPS18-4-2.102.2.4	SRX2019106	NCBI Sequence Read Archive	SRP081654	https://trace.ncbi.nlm.nih.gov/Traces/sra/?study=SRP081654	RNA-Seq Data Processing	syn1773109	Sage Bionetworks	syn1773109	http://dx.doi.org/10.7303/syn1773109	unknown	lentivirus	bone marrow	CD34+ cells	induced pluripotent stem cell	SC
SC11-002	Genomic and Epigenetic Molecular Characterization	RNA-Seq Data Processing	SAMN05559155	Illumina HiSeq 2000	SC11-002A.133.1.2	SRX2019117	NCBI Sequence Read Archive	SRP081654	https://trace.ncbi.nlm.nih.gov/Traces/sra/?study=SRP081654	RNA-Seq Data Processing	syn1773109	Sage Bionetworks	syn1773109	http://dx.doi.org/10.7303/syn1773109	Cre-excised	lentivirus	skin	fibroblast	induced pluripotent stem cell	SC
SC11-002	Genomic and Epigenetic Molecular Characterization	RNA-Seq Data Processing	SAMN05559156	Illumina HiSeq 2000	SC11-002B.133.1.4	SRX2019128	NCBI Sequence Read Archive	SRP081654	https://trace.ncbi.nlm.nih.gov/Traces/sra/?study=SRP081654	RNA-Seq Data Processing	syn1773109	Sage Bionetworks	syn1773109	http://dx.doi.org/10.7303/syn1773109	Cre-excised	lentivirus	skin	fibroblast	induced pluripotent stem cell	SC
SC11-003	Genomic and Epigenetic Molecular Characterization	RNA-Seq Data Processing	SAMN05559157	Illumina HiSeq 2000	SC11-003A.133.1.5	SRX2019139	NCBI Sequence Read Archive	SRP081654	https://trace.ncbi.nlm.nih.gov/Traces/sra/?study=SRP081654	RNA-Seq Data Processing	syn1773109	Sage Bionetworks	syn1773109	http://dx.doi.org/10.7303/syn1773109	Cre-excised	lentivirus	skin	fibroblast	induced pluripotent stem cell	SC
SC11-003	Genomic and Epigenetic Molecular Characterization	RNA-Seq Data Processing	SAMN05559158	Illumina HiSeq 2000	SC11-003B.133.1.6	SRX2019150	NCBI Sequence Read Archive	SRP081654	https://trace.ncbi.nlm.nih.gov/Traces/sra/?study=SRP081654	RNA-Seq Data Processing	syn1773109	Sage Bionetworks	syn1773109	http://dx.doi.org/10.7303/syn1773109	Cre-excised	lentivirus	skin	fibroblast	induced pluripotent stem cell	SC
SC11-004	Genomic and Epigenetic Molecular Characterization	RNA-Seq Data Processing	SAMN05559160	Illumina HiSeq 2000	SC11-004A.133.1.7	SRX2019161	NCBI Sequence Read Archive	SRP081654	https://trace.ncbi.nlm.nih.gov/Traces/sra/?study=SRP081654	RNA-Seq Data Processing	syn1773109	Sage Bionetworks	syn1773109	http://dx.doi.org/10.7303/syn1773109	Cre-excised	lentivirus	skin	fibroblast	induced pluripotent stem cell	SC
SC11-004	Genomic and Epigenetic Molecular Characterization	RNA-Seq Data Processing	SAMN05559161	Illumina HiSeq 2000	SC11-004B.133.1.12	SRX2019172	NCBI Sequence Read Archive	SRP081654	https://trace.ncbi.nlm.nih.gov/Traces/sra/?study=SRP081654	RNA-Seq Data Processing	syn1773109	Sage Bionetworks	syn1773109	http://dx.doi.org/10.7303/syn1773109	Cre-excised	lentivirus	skin	fibroblast	induced pluripotent stem cell	SC
SC11-005	Genomic and Epigenetic Molecular Characterization	RNA-Seq Data Processing	SAMN05559162	Illumina HiSeq 2000	SC11-005A.119.3.3	SRX2019183	NCBI Sequence Read Archive	SRP081654	https://trace.ncbi.nlm.nih.gov/Traces/sra/?study=SRP081654	RNA-Seq Data Processing	syn1773109	Sage Bionetworks	syn1773109	http://dx.doi.org/10.7303/syn1773109	Cre-excised	lentivirus	skin	fibroblast	induced pluripotent stem cell	SC
SC11-005	Genomic and Epigenetic Molecular Characterization	RNA-Seq Data Processing	SAMN05559163	Illumina HiSeq 2000	SC11-005B.119.5.9	SRX2019194	NCBI Sequence Read Archive	SRP081654	https://trace.ncbi.nlm.nih.gov/Traces/sra/?study=SRP081654	RNA-Seq Data Processing	syn1773109	Sage Bionetworks	syn1773109	http://dx.doi.org/10.7303/syn1773109	Cre-excised	lentivirus	skin	fibroblast	induced pluripotent stem cell	SC
SC11-006	Genomic and Epigenetic Molecular Characterization	RNA-Seq Data Processing	SAMN05559164	Illumina HiSeq 2000	SC11-006A.119.1.4	SRX2019205	NCBI Sequence Read Archive	SRP081654	https://trace.ncbi.nlm.nih.gov/Traces/sra/?study=SRP081654	RNA-Seq Data Processing	syn1773109	Sage Bionetworks	syn1773109	http://dx.doi.org/10.7303/syn1773109	Cre-excised	lentivirus	skin	fibroblast	induced pluripotent stem cell	SC
SC11-006	Genomic and Epigenetic Molecular Characterization	RNA-Seq Data Processing	SAMN05559165	Illumina HiSeq 2000	SC11-006B.119.1.10	SRX2019217	NCBI Sequence Read Archive	SRP081654	https://trace.ncbi.nlm.nih.gov/Traces/sra/?study=SRP081654	RNA-Seq Data Processing	syn1773109	Sage Bionetworks	syn1773109	http://dx.doi.org/10.7303/syn1773109	Cre-excised	lentivirus	skin	fibroblast	induced pluripotent stem cell	SC
SC11-006	Genomic and Epigenetic Molecular Characterization	RNA-Seq Data Processing	SAMN05559166	Illumina HiSeq 2000	SC11-006DE.419.12.14	SRX2019182	NCBI Sequence Read Archive	SRP081654	https://trace.ncbi.nlm.nih.gov/Traces/sra/?study=SRP081654	RNA-Seq Data Processing	syn1773109	Sage Bionetworks	syn1773109	http://dx.doi.org/10.7303/syn1773109	Cre-excised	lentivirus	skin	fibroblast	induced pluripotent stem cell	DE
SC11-006	Genomic and Epigenetic Molecular Characterization	RNA-Seq Data Processing	SAMN05559167	Illumina HiSeq 2000	SC11-006EB.419.12.2	SRX2019146	NCBI Sequence Read Archive	SRP081654	https://trace.ncbi.nlm.nih.gov/Traces/sra/?study=SRP081654	RNA-Seq Data Processing	syn1773109	Sage Bionetworks	syn1773109	http://dx.doi.org/10.7303/syn1773109	Cre-excised	lentivirus	skin	fibroblast	induced pluripotent stem cell	EB
SC11-006	Genomic and Epigenetic Molecular Characterization	RNA-Seq Data Processing	SAMN05559169	Illumina HiSeq 2000	SC11-006MESO.419.12.10	SRX2019174	NCBI Sequence Read Archive	SRP081654	https://trace.ncbi.nlm.nih.gov/Traces/sra/?study=SRP081654	RNA-Seq Data Processing	syn1773109	Sage Bionetworks	syn1773109	http://dx.doi.org/10.7303/syn1773109	Cre-excised	lentivirus	skin	fibroblast	induced pluripotent stem cell	MESO-5
SC11-007	Genomic and Epigenetic Molecular Characterization	RNA-Seq Data Processing	SAMN05559170	Illumina HiSeq 2000	SC11-007A.119.3.5	SRX2019228	NCBI Sequence Read Archive	SRP081654	https://trace.ncbi.nlm.nih.gov/Traces/sra/?study=SRP081654	RNA-Seq Data Processing	syn1773109	Sage Bionetworks	syn1773109	http://dx.doi.org/10.7303/syn1773109	Cre-excised	lentivirus	skin	fibroblast	induced pluripotent stem cell	SC
SC11-007	Genomic and Epigenetic Molecular Characterization	RNA-Seq Data Processing	SAMN05559171	Illumina HiSeq 2000	SC11-007B.119.3.1	SRX2019239	NCBI Sequence Read Archive	SRP081654	https://trace.ncbi.nlm.nih.gov/Traces/sra/?study=SRP081654	RNA-Seq Data Processing	syn1773109	Sage Bionetworks	syn1773109	http://dx.doi.org/10.7303/syn1773109	Cre-excised	lentivirus	skin	fibroblast	induced pluripotent stem cell	SC
SC11-007	Genomic and Epigenetic Molecular Characterization	RNA-Seq Data Processing	SAMN05559172	Illumina HiSeq 2000	SC11-007DE.419.12.15	SRX2019193	NCBI Sequence Read Archive	SRP081654	https://trace.ncbi.nlm.nih.gov/Traces/sra/?study=SRP081654	RNA-Seq Data Processing	syn1773109	Sage Bionetworks	syn1773109	http://dx.doi.org/10.7303/syn1773109	Cre-excised	lentivirus	skin	fibroblast	induced pluripotent stem cell	DE
SC11-007	Genomic and Epigenetic Molecular Characterization	RNA-Seq Data Processing	SAMN05559173	Illumina HiSeq 2000	SC11-007EB.419.12.4	SRX2019147	NCBI Sequence Read Archive	SRP081654	https://trace.ncbi.nlm.nih.gov/Traces/sra/?study=SRP081654	RNA-Seq Data Processing	syn1773109	Sage Bionetworks	syn1773109	http://dx.doi.org/10.7303/syn1773109	Cre-excised	lentivirus	skin	fibroblast	induced pluripotent stem cell	EB
SC11-007	Genomic and Epigenetic Molecular Characterization	RNA-Seq Data Processing	SAMN05559174	Illumina HiSeq 2000	SC11-007ECTO.420.12.5	SRX2019148	NCBI Sequence Read Archive	SRP081654	https://trace.ncbi.nlm.nih.gov/Traces/sra/?study=SRP081654	RNA-Seq Data Processing	syn1773109	Sage Bionetworks	syn1773109	http://dx.doi.org/10.7303/syn1773109	Cre-excised	lentivirus	skin	fibroblast	induced pluripotent stem cell	ECTO
SC11-007	Genomic and Epigenetic Molecular Characterization	RNA-Seq Data Processing	SAMN05559175	Illumina HiSeq 2000	SC11-007MESO.419.12.11	SRX2019149	NCBI Sequence Read Archive	SRP081654	https://trace.ncbi.nlm.nih.gov/Traces/sra/?study=SRP081654	RNA-Seq Data Processing	syn1773109	Sage Bionetworks	syn1773109	http://dx.doi.org/10.7303/syn1773109	Cre-excised	lentivirus	skin	fibroblast	induced pluripotent stem cell	MESO-5
SC11-008	Genomic and Epigenetic Molecular Characterization	RNA-Seq Data Processing	SAMN05559177	Illumina HiSeq 2000	SC11-008A.149.3.13	SRX2019250	NCBI Sequence Read Archive	SRP081654	https://trace.ncbi.nlm.nih.gov/Traces/sra/?study=SRP081654	RNA-Seq Data Processing	syn1773109	Sage Bionetworks	syn1773109	http://dx.doi.org/10.7303/syn1773109	Stromal primed	plasmid	umbilical cord blood	CD34+ cells	induced pluripotent stem cell	SC
SC11-008	Genomic and Epigenetic Molecular Characterization	RNA-Seq Data Processing	SAMN05559178	Illumina HiSeq 2000	SC11-008AEB.133.3.15	SRX2019261	NCBI Sequence Read Archive	SRP081654	https://trace.ncbi.nlm.nih.gov/Traces/sra/?study=SRP081654	RNA-Seq Data Processing	syn1773109	Sage Bionetworks	syn1773109	http://dx.doi.org/10.7303/syn1773109	Stromal primed	plasmid	umbilical cord blood	CD34+ cells	induced pluripotent stem cell	EB
SC11-008	Genomic and Epigenetic Molecular Characterization	RNA-Seq Data Processing	SAMN05559179	Illumina HiSeq 2000	SC11-008B.149.3.14	SRX2019272	NCBI Sequence Read Archive	SRP081654	https://trace.ncbi.nlm.nih.gov/Traces/sra/?study=SRP081654	RNA-Seq Data Processing	syn1773109	Sage Bionetworks	syn1773109	http://dx.doi.org/10.7303/syn1773109	Stromal primed	plasmid	umbilical cord blood	CD34+ cells	induced pluripotent stem cell	SC
SC11-008	Genomic and Epigenetic Molecular Characterization	RNA-Seq Data Processing	SAMN05559181	Illumina HiSeq 2000	SC11-008DE.134.5.18	SRX2019283	NCBI Sequence Read Archive	SRP081654	https://trace.ncbi.nlm.nih.gov/Traces/sra/?study=SRP081654	RNA-Seq Data Processing	syn1773109	Sage Bionetworks	syn1773109	http://dx.doi.org/10.7303/syn1773109	Stromal primed	plasmid	umbilical cord blood	CD34+ cells	induced pluripotent stem cell	DE
SC11-009	Genomic and Epigenetic Molecular Characterization	RNA-Seq Data Processing	SAMN05559183	Illumina HiSeq 2000	SC11-009A.133.3.5	SRX2019294	NCBI Sequence Read Archive	SRP081654	https://trace.ncbi.nlm.nih.gov/Traces/sra/?study=SRP081654	RNA-Seq Data Processing	syn1773109	Sage Bionetworks	syn1773109	http://dx.doi.org/10.7303/syn1773109	Stromal primed	plasmid	umbilical cord blood	CD34+ cells	induced pluripotent stem cell	SC
SC11-009	Genomic and Epigenetic Molecular Characterization	RNA-Seq Data Processing	SAMN05559183	Illumina HiSeq 2000	SC11-009A.149.5.15	SRX2019305	NCBI Sequence Read Archive	SRP081654	https://trace.ncbi.nlm.nih.gov/Traces/sra/?study=SRP081654	RNA-Seq Data Processing	syn1773109	Sage Bionetworks	syn1773109	http://dx.doi.org/10.7303/syn1773109	Stromal primed	plasmid	umbilical cord blood	CD34+ cells	induced pluripotent stem cell	SC
SC11-009	Genomic and Epigenetic Molecular Characterization	RNA-Seq Data Processing	SAMN05559184	Illumina HiSeq 2000	SC11-009AEB.133.3.18	SRX2019316	NCBI Sequence Read Archive	SRP081654	https://trace.ncbi.nlm.nih.gov/Traces/sra/?study=SRP081654	RNA-Seq Data Processing	syn1773109	Sage Bionetworks	syn1773109	http://dx.doi.org/10.7303/syn1773109	Stromal primed	plasmid	umbilical cord blood	CD34+ cells	induced pluripotent stem cell	EB
SC11-009	Genomic and Epigenetic Molecular Characterization	RNA-Seq Data Processing	SAMN05559186	Illumina HiSeq 2000	SC11-009BEB.133.1.10	SRX2019328	NCBI Sequence Read Archive	SRP081654	https://trace.ncbi.nlm.nih.gov/Traces/sra/?study=SRP081654	RNA-Seq Data Processing	syn1773109	Sage Bionetworks	syn1773109	http://dx.doi.org/10.7303/syn1773109	Stromal primed	plasmid	umbilical cord blood	CD34+ cells	induced pluripotent stem cell	EB
SC11-009	Genomic and Epigenetic Molecular Characterization	RNA-Seq Data Processing	SAMN05559187	Illumina HiSeq 2000	SC11-009DE.182.1.5	SRX2019339	NCBI Sequence Read Archive	SRP081654	https://trace.ncbi.nlm.nih.gov/Traces/sra/?study=SRP081654	RNA-Seq Data Processing	syn1773109	Sage Bionetworks	syn1773109	http://dx.doi.org/10.7303/syn1773109	Stromal primed	plasmid	umbilical cord blood	CD34+ cells	induced pluripotent stem cell	DE
SC11-009	Genomic and Epigenetic Molecular Characterization	RNA-Seq Data Processing	SAMN05559188	Illumina HiSeq 2000	SC11-009EB.219.1.10	SRX2019350	NCBI Sequence Read Archive	SRP081654	https://trace.ncbi.nlm.nih.gov/Traces/sra/?study=SRP081654	RNA-Seq Data Processing	syn1773109	Sage Bionetworks	syn1773109	http://dx.doi.org/10.7303/syn1773109	Stromal primed	plasmid	umbilical cord blood	CD34+ cells	induced pluripotent stem cell	EB
SC11-009	Genomic and Epigenetic Molecular Characterization	RNA-Seq Data Processing	SAMN05559189	Illumina HiSeq 2000	SC11-009ECTO.182.2.1	SRX2019361	NCBI Sequence Read Archive	SRP081654	https://trace.ncbi.nlm.nih.gov/Traces/sra/?study=SRP081654	RNA-Seq Data Processing	syn1773109	Sage Bionetworks	syn1773109	http://dx.doi.org/10.7303/syn1773109	Stromal primed	plasmid	umbilical cord blood	CD34+ cells	induced pluripotent stem cell	ECTO
SC11-009	Genomic and Epigenetic Molecular Characterization	RNA-Seq Data Processing	SAMN05559190	Illumina HiSeq 2000	SC11-009MESO.182.2.2	SRX2019372	NCBI Sequence Read Archive	SRP081654	https://trace.ncbi.nlm.nih.gov/Traces/sra/?study=SRP081654	RNA-Seq Data Processing	syn1773109	Sage Bionetworks	syn1773109	http://dx.doi.org/10.7303/syn1773109	Stromal primed	plasmid	umbilical cord blood	CD34+ cells	induced pluripotent stem cell	MESO-5
SC11-010	Genomic and Epigenetic Molecular Characterization	RNA-Seq Data Processing	SAMN05559192	Illumina HiSeq 2000	SC11-010A.149.5.16	SRX2019383	NCBI Sequence Read Archive	SRP081654	https://trace.ncbi.nlm.nih.gov/Traces/sra/?study=SRP081654	RNA-Seq Data Processing	syn1773109	Sage Bionetworks	syn1773109	http://dx.doi.org/10.7303/syn1773109	Stromal primed	plasmid	umbilical cord blood	CD34+ cells	induced pluripotent stem cell	SC
SC11-010	Genomic and Epigenetic Molecular Characterization	RNA-Seq Data Processing	SAMN05559194	Illumina HiSeq 2000	SC11-010B.149.5.18	SRX2019394	NCBI Sequence Read Archive	SRP081654	https://trace.ncbi.nlm.nih.gov/Traces/sra/?study=SRP081654	RNA-Seq Data Processing	syn1773109	Sage Bionetworks	syn1773109	http://dx.doi.org/10.7303/syn1773109	Stromal primed	plasmid	umbilical cord blood	CD34+ cells	induced pluripotent stem cell	SC
SC11-010	Genomic and Epigenetic Molecular Characterization	RNA-Seq Data Processing	SAMN05559195	Illumina HiSeq 2000	SC11-010BEB.144.6.6	SRX2019405	NCBI Sequence Read Archive	SRP081654	https://trace.ncbi.nlm.nih.gov/Traces/sra/?study=SRP081654	RNA-Seq Data Processing	syn1773109	Sage Bionetworks	syn1773109	http://dx.doi.org/10.7303/syn1773109	Stromal primed	plasmid	umbilical cord blood	CD34+ cells	induced pluripotent stem cell	EB
SC11-010	Genomic and Epigenetic Molecular Characterization	RNA-Seq Data Processing	SAMN05559196	Illumina HiSeq 2000	SC11-010DE.134.5.19	SRX2019406	NCBI Sequence Read Archive	SRP081654	https://trace.ncbi.nlm.nih.gov/Traces/sra/?study=SRP081654	RNA-Seq Data Processing	syn1773109	Sage Bionetworks	syn1773109	http://dx.doi.org/10.7303/syn1773109	Stromal primed	plasmid	umbilical cord blood	CD34+ cells	induced pluripotent stem cell	DE
SC11-012	Genomic and Epigenetic Molecular Characterization	RNA-Seq Data Processing	SAMN05559198	Illumina HiSeq 2000	SC11-012A.149.5.19	SRX2019407	NCBI Sequence Read Archive	SRP081654	https://trace.ncbi.nlm.nih.gov/Traces/sra/?study=SRP081654	RNA-Seq Data Processing	syn1773109	Sage Bionetworks	syn1773109	http://dx.doi.org/10.7303/syn1773109	Stromal primed	plasmid	umbilical cord blood	CD34+ cells	induced pluripotent stem cell	SC
SC11-012	Genomic and Epigenetic Molecular Characterization	RNA-Seq Data Processing	SAMN05559199	Illumina HiSeq 2000	SC11-012AEB.133.3.2	SRX2019409	NCBI Sequence Read Archive	SRP081654	https://trace.ncbi.nlm.nih.gov/Traces/sra/?study=SRP081654	RNA-Seq Data Processing	syn1773109	Sage Bionetworks	syn1773109	http://dx.doi.org/10.7303/syn1773109	Stromal primed	plasmid	umbilical cord blood	CD34+ cells	induced pluripotent stem cell	EB
SC11-012	Genomic and Epigenetic Molecular Characterization	RNA-Seq Data Processing	SAMN05559200	Illumina HiSeq 2000	SC11-012B.149.5.20	SRX2019410	NCBI Sequence Read Archive	SRP081654	https://trace.ncbi.nlm.nih.gov/Traces/sra/?study=SRP081654	RNA-Seq Data Processing	syn1773109	Sage Bionetworks	syn1773109	http://dx.doi.org/10.7303/syn1773109	Stromal primed	plasmid	umbilical cord blood	CD34+ cells	induced pluripotent stem cell	SC
SC11-012	Genomic and Epigenetic Molecular Characterization	RNA-Seq Data Processing	SAMN05559201	Illumina HiSeq 2000	SC11-012BEB.144.6.7	SRX2019411	NCBI Sequence Read Archive	SRP081654	https://trace.ncbi.nlm.nih.gov/Traces/sra/?study=SRP081654	RNA-Seq Data Processing	syn1773109	Sage Bionetworks	syn1773109	http://dx.doi.org/10.7303/syn1773109	Stromal primed	plasmid	umbilical cord blood	CD34+ cells	induced pluripotent stem cell	EB
SC11-013	Genomic and Epigenetic Molecular Characterization	RNA-Seq Data Processing	SAMN05559203	Illumina HiSeq 2000	SC11-013A.149.5.21	SRX2019412	NCBI Sequence Read Archive	SRP081654	https://trace.ncbi.nlm.nih.gov/Traces/sra/?study=SRP081654	RNA-Seq Data Processing	syn1773109	Sage Bionetworks	syn1773109	http://dx.doi.org/10.7303/syn1773109	Stromal primed	plasmid	umbilical cord blood	CD34+ cells	induced pluripotent stem cell	SC
SC11-013	Genomic and Epigenetic Molecular Characterization	RNA-Seq Data Processing	SAMN05559204	Illumina HiSeq 2000	SC11-013AEB.133.3.4	SRX2019413	NCBI Sequence Read Archive	SRP081654	https://trace.ncbi.nlm.nih.gov/Traces/sra/?study=SRP081654	RNA-Seq Data Processing	syn1773109	Sage Bionetworks	syn1773109	http://dx.doi.org/10.7303/syn1773109	Stromal primed	plasmid	umbilical cord blood	CD34+ cells	induced pluripotent stem cell	EB
SC11-013	Genomic and Epigenetic Molecular Characterization	RNA-Seq Data Processing	SAMN05559205	Illumina HiSeq 2000	SC11-013B.149.5.22	SRX2019414	NCBI Sequence Read Archive	SRP081654	https://trace.ncbi.nlm.nih.gov/Traces/sra/?study=SRP081654	RNA-Seq Data Processing	syn1773109	Sage Bionetworks	syn1773109	http://dx.doi.org/10.7303/syn1773109	Stromal primed	plasmid	umbilical cord blood	CD34+ cells	induced pluripotent stem cell	SC
SC11-013	Genomic and Epigenetic Molecular Characterization	RNA-Seq Data Processing	SAMN05559207	Illumina HiSeq 2000	SC11-013DE.133.2.2	SRX2019415	NCBI Sequence Read Archive	SRP081654	https://trace.ncbi.nlm.nih.gov/Traces/sra/?study=SRP081654	RNA-Seq Data Processing	syn1773109	Sage Bionetworks	syn1773109	http://dx.doi.org/10.7303/syn1773109	Stromal primed	plasmid	umbilical cord blood	CD34+ cells	induced pluripotent stem cell	DE
SC11-013	Genomic and Epigenetic Molecular Characterization	RNA-Seq Data Processing	SAMN05559208	Illumina HiSeq 2000	SC11-013EB.558.12.7	SRX2019151	NCBI Sequence Read Archive	SRP081654	https://trace.ncbi.nlm.nih.gov/Traces/sra/?study=SRP081654	RNA-Seq Data Processing	syn1773109	Sage Bionetworks	syn1773109	http://dx.doi.org/10.7303/syn1773109	Stromal primed	plasmid	umbilical cord blood	CD34+ cells	induced pluripotent stem cell	EB
SC11-013	Genomic and Epigenetic Molecular Characterization	RNA-Seq Data Processing	SAMN05559209	Illumina HiSeq 2000	SC11-013ECTO.558.12.8	SRX2019184	NCBI Sequence Read Archive	SRP081654	https://trace.ncbi.nlm.nih.gov/Traces/sra/?study=SRP081654	RNA-Seq Data Processing	syn1773109	Sage Bionetworks	syn1773109	http://dx.doi.org/10.7303/syn1773109	Stromal primed	plasmid	umbilical cord blood	CD34+ cells	induced pluripotent stem cell	ECTO
SC11-013	Genomic and Epigenetic Molecular Characterization	RNA-Seq Data Processing	SAMN05559210	Illumina HiSeq 2000	SC11-013MESO.558.12.3	SRX2019175	NCBI Sequence Read Archive	SRP081654	https://trace.ncbi.nlm.nih.gov/Traces/sra/?study=SRP081654	RNA-Seq Data Processing	syn1773109	Sage Bionetworks	syn1773109	http://dx.doi.org/10.7303/syn1773109	Stromal primed	plasmid	umbilical cord blood	CD34+ cells	induced pluripotent stem cell	MESO-5
SC11-014	Genomic and Epigenetic Molecular Characterization	RNA-Seq Data Processing	SAMN05559213	Illumina HiSeq 2000	SC11-014A.133.1.13	SRX2019416	NCBI Sequence Read Archive	SRP081654	https://trace.ncbi.nlm.nih.gov/Traces/sra/?study=SRP081654	RNA-Seq Data Processing	syn1773109	Sage Bionetworks	syn1773109	http://dx.doi.org/10.7303/syn1773109	unknown		blastocyst	inner cell mass	embryonic stem cell	SC
SC11-014	Genomic and Epigenetic Molecular Characterization	RNA-Seq Data Processing	SAMN05559214	Illumina HiSeq 2000	SC11-014AEB.144.6.12	SRX2019417	NCBI Sequence Read Archive	SRP081654	https://trace.ncbi.nlm.nih.gov/Traces/sra/?study=SRP081654	RNA-Seq Data Processing	syn1773109	Sage Bionetworks	syn1773109	http://dx.doi.org/10.7303/syn1773109	unknown		blastocyst	inner cell mass	embryonic stem cell	EB
SC11-014	Genomic and Epigenetic Molecular Characterization	RNA-Seq Data Processing	SAMN05559215	Illumina HiSeq 2000	SC11-014B.133.2.4	SRX2019418	NCBI Sequence Read Archive	SRP081654	https://trace.ncbi.nlm.nih.gov/Traces/sra/?study=SRP081654	RNA-Seq Data Processing	syn1773109	Sage Bionetworks	syn1773109	http://dx.doi.org/10.7303/syn1773109	unknown		blastocyst	inner cell mass	embryonic stem cell	SC
SC11-014	Genomic and Epigenetic Molecular Characterization	RNA-Seq Data Processing	SAMN05559216	Illumina HiSeq 2000	SC11-014BEB.133.5+6.11	SRX2019420	NCBI Sequence Read Archive	SRP081654	https://trace.ncbi.nlm.nih.gov/Traces/sra/?study=SRP081654	RNA-Seq Data Processing	syn1773109	Sage Bionetworks	syn1773109	http://dx.doi.org/10.7303/syn1773109	unknown		blastocyst	inner cell mass	embryonic stem cell	EB
SC11-014	Genomic and Epigenetic Molecular Characterization	RNA-Seq Data Processing	SAMN05559217	Illumina HiSeq 2000	SC11-014DE.558.12.21	SRX2019152	NCBI Sequence Read Archive	SRP081654	https://trace.ncbi.nlm.nih.gov/Traces/sra/?study=SRP081654	RNA-Seq Data Processing	syn1773109	Sage Bionetworks	syn1773109	http://dx.doi.org/10.7303/syn1773109	unknown		blastocyst	inner cell mass	embryonic stem cell	DE
SC11-014	Genomic and Epigenetic Molecular Characterization	RNA-Seq Data Processing	SAMN05559218	Illumina HiSeq 2000	SC11-014EB.558.12.12	SRX2019185	NCBI Sequence Read Archive	SRP081654	https://trace.ncbi.nlm.nih.gov/Traces/sra/?study=SRP081654	RNA-Seq Data Processing	syn1773109	Sage Bionetworks	syn1773109	http://dx.doi.org/10.7303/syn1773109	unknown		blastocyst	inner cell mass	embryonic stem cell	EB
SC11-014	Genomic and Epigenetic Molecular Characterization	RNA-Seq Data Processing	SAMN05559220	Illumina HiSeq 2000	SC11-014ECTO.558.12.23	SRX2019153	NCBI Sequence Read Archive	SRP081654	https://trace.ncbi.nlm.nih.gov/Traces/sra/?study=SRP081654	RNA-Seq Data Processing	syn1773109	Sage Bionetworks	syn1773109	http://dx.doi.org/10.7303/syn1773109	unknown		blastocyst	inner cell mass	embryonic stem cell	ECTO
SC11-014	Genomic and Epigenetic Molecular Characterization	RNA-Seq Data Processing	SAMN05559221	Illumina HiSeq 2000	SC11-014MESO.558.12.22	SRX2019176	NCBI Sequence Read Archive	SRP081654	https://trace.ncbi.nlm.nih.gov/Traces/sra/?study=SRP081654	RNA-Seq Data Processing	syn1773109	Sage Bionetworks	syn1773109	http://dx.doi.org/10.7303/syn1773109	unknown		blastocyst	inner cell mass	embryonic stem cell	MESO-5
SC11-015	Genomic and Epigenetic Molecular Characterization	RNA-Seq Data Processing	SAMN05559223	Illumina HiSeq 2000	SC11-015A.133.1.14	SRX2019421	NCBI Sequence Read Archive	SRP081654	https://trace.ncbi.nlm.nih.gov/Traces/sra/?study=SRP081654	RNA-Seq Data Processing	syn1773109	Sage Bionetworks	syn1773109	http://dx.doi.org/10.7303/syn1773109	unknown		blastocyst	inner cell mass	embryonic stem cell	SC
SC11-015	Genomic and Epigenetic Molecular Characterization	RNA-Seq Data Processing	SAMN05559224	Illumina HiSeq 2000	SC11-015AEB.144.6.13	SRX2019422	NCBI Sequence Read Archive	SRP081654	https://trace.ncbi.nlm.nih.gov/Traces/sra/?study=SRP081654	RNA-Seq Data Processing	syn1773109	Sage Bionetworks	syn1773109	http://dx.doi.org/10.7303/syn1773109	unknown		blastocyst	inner cell mass	embryonic stem cell	EB
SC11-015	Genomic and Epigenetic Molecular Characterization	RNA-Seq Data Processing	SAMN05559225	Illumina HiSeq 2000	SC11-015B.133.2.5	SRX2019423	NCBI Sequence Read Archive	SRP081654	https://trace.ncbi.nlm.nih.gov/Traces/sra/?study=SRP081654	RNA-Seq Data Processing	syn1773109	Sage Bionetworks	syn1773109	http://dx.doi.org/10.7303/syn1773109	unknown		blastocyst	inner cell mass	embryonic stem cell	SC
SC11-015	Genomic and Epigenetic Molecular Characterization	RNA-Seq Data Processing	SAMN05559226	Illumina HiSeq 2000	SC11-015BEB.144.6.14	SRX2019424	NCBI Sequence Read Archive	SRP081654	https://trace.ncbi.nlm.nih.gov/Traces/sra/?study=SRP081654	RNA-Seq Data Processing	syn1773109	Sage Bionetworks	syn1773109	http://dx.doi.org/10.7303/syn1773109	unknown		blastocyst	inner cell mass	embryonic stem cell	EB
SC11-015	Genomic and Epigenetic Molecular Characterization	RNA-Seq Data Processing	SAMN05559227	Illumina HiSeq 2000	SC11-015CDE.182.3.15	SRX2019426	NCBI Sequence Read Archive	SRP081654	https://trace.ncbi.nlm.nih.gov/Traces/sra/?study=SRP081654	RNA-Seq Data Processing	syn1773109	Sage Bionetworks	syn1773109	http://dx.doi.org/10.7303/syn1773109	unknown		blastocyst	inner cell mass	embryonic stem cell	DE
SC11-015	Genomic and Epigenetic Molecular Characterization	RNA-Seq Data Processing	SAMN05559228	Illumina HiSeq 2000	SC11-015CEB.219.1.11	SRX2019427	NCBI Sequence Read Archive	SRP081654	https://trace.ncbi.nlm.nih.gov/Traces/sra/?study=SRP081654	RNA-Seq Data Processing	syn1773109	Sage Bionetworks	syn1773109	http://dx.doi.org/10.7303/syn1773109	unknown		blastocyst	inner cell mass	embryonic stem cell	EB
SC11-015	Genomic and Epigenetic Molecular Characterization	RNA-Seq Data Processing	SAMN05559229	Illumina HiSeq 2000	SC11-015ADE.133.2.6	SRX2019425	NCBI Sequence Read Archive	SRP081654	https://trace.ncbi.nlm.nih.gov/Traces/sra/?study=SRP081654	RNA-Seq Data Processing	syn1773109	Sage Bionetworks	syn1773109	http://dx.doi.org/10.7303/syn1773109	unknown		blastocyst	inner cell mass	embryonic stem cell	DE
SC11-015	Genomic and Epigenetic Molecular Characterization	RNA-Seq Data Processing	SAMN05559231	Illumina HiSeq 2000	SC11-015ECTO.182.2.4	SRX2019428	NCBI Sequence Read Archive	SRP081654	https://trace.ncbi.nlm.nih.gov/Traces/sra/?study=SRP081654	RNA-Seq Data Processing	syn1773109	Sage Bionetworks	syn1773109	http://dx.doi.org/10.7303/syn1773109	unknown		blastocyst	inner cell mass	embryonic stem cell	ECTO
SC11-015	Genomic and Epigenetic Molecular Characterization	RNA-Seq Data Processing	SAMN05559232	Illumina HiSeq 2000	SC11-015MESO.182.3.5	SRX2019429	NCBI Sequence Read Archive	SRP081654	https://trace.ncbi.nlm.nih.gov/Traces/sra/?study=SRP081654	RNA-Seq Data Processing	syn1773109	Sage Bionetworks	syn1773109	http://dx.doi.org/10.7303/syn1773109	unknown		blastocyst	inner cell mass	embryonic stem cell	MESO-5
SC11-015	Genomic and Epigenetic Molecular Characterization	RNA-Seq Data Processing	SAMN05559233	Illumina HiSeq 2000	SC11-015MESOD15.219.2.25	SRX2019431	NCBI Sequence Read Archive	SRP081654	https://trace.ncbi.nlm.nih.gov/Traces/sra/?study=SRP081654	RNA-Seq Data Processing	syn1773109	Sage Bionetworks	syn1773109	http://dx.doi.org/10.7303/syn1773109	unknown		blastocyst	inner cell mass	embryonic stem cell	MESO-15
SC11-015	Genomic and Epigenetic Molecular Characterization	RNA-Seq Data Processing	SAMN05559234	Illumina HiSeq 2000	SC11-015MESOD30.219.2.1	SRX2019432	NCBI Sequence Read Archive	SRP081654	https://trace.ncbi.nlm.nih.gov/Traces/sra/?study=SRP081654	RNA-Seq Data Processing	syn1773109	Sage Bionetworks	syn1773109	http://dx.doi.org/10.7303/syn1773109	unknown		blastocyst	inner cell mass	embryonic stem cell	MESO-30
SC11-016	Genomic and Epigenetic Molecular Characterization	RNA-Seq Data Processing	SAMN05559236	Illumina HiSeq 2000	SC11-016A.133.1.8	SRX2019433	NCBI Sequence Read Archive	SRP081654	https://trace.ncbi.nlm.nih.gov/Traces/sra/?study=SRP081654	RNA-Seq Data Processing	syn1773109	Sage Bionetworks	syn1773109	http://dx.doi.org/10.7303/syn1773109	Feeder and KOSR culture conditions	plasmid	foreskin	fibroblast	induced pluripotent stem cell	SC
SC11-016	Genomic and Epigenetic Molecular Characterization	RNA-Seq Data Processing	SAMN05559237	Illumina HiSeq 2000	SC11-016AEB.144.6.15	SRX2019434	NCBI Sequence Read Archive	SRP081654	https://trace.ncbi.nlm.nih.gov/Traces/sra/?study=SRP081654	RNA-Seq Data Processing	syn1773109	Sage Bionetworks	syn1773109	http://dx.doi.org/10.7303/syn1773109	Feeder and KOSR culture conditions	plasmid	foreskin	fibroblast	induced pluripotent stem cell	EB
SC11-016	Genomic and Epigenetic Molecular Characterization	RNA-Seq Data Processing	SAMN05559238	Illumina HiSeq 2000	SC11-016B.133.2.15	SRX2019435	NCBI Sequence Read Archive	SRP081654	https://trace.ncbi.nlm.nih.gov/Traces/sra/?study=SRP081654	RNA-Seq Data Processing	syn1773109	Sage Bionetworks	syn1773109	http://dx.doi.org/10.7303/syn1773109	Feeder and KOSR culture conditions	plasmid	foreskin	fibroblast	induced pluripotent stem cell	SC
SC11-016	Genomic and Epigenetic Molecular Characterization	RNA-Seq Data Processing	SAMN05559239	Illumina HiSeq 2000	SC11-016BEB.133.2.16	SRX2019436	NCBI Sequence Read Archive	SRP081654	https://trace.ncbi.nlm.nih.gov/Traces/sra/?study=SRP081654	RNA-Seq Data Processing	syn1773109	Sage Bionetworks	syn1773109	http://dx.doi.org/10.7303/syn1773109	Feeder and KOSR culture conditions	plasmid	foreskin	fibroblast	induced pluripotent stem cell	EB
SC11-016	Genomic and Epigenetic Molecular Characterization	RNA-Seq Data Processing	SAMN05559240	Illumina HiSeq 2000	SC11-016DE.133.2.12	SRX2019437	NCBI Sequence Read Archive	SRP081654	https://trace.ncbi.nlm.nih.gov/Traces/sra/?study=SRP081654	RNA-Seq Data Processing	syn1773109	Sage Bionetworks	syn1773109	http://dx.doi.org/10.7303/syn1773109	Feeder and KOSR culture conditions	plasmid	foreskin	fibroblast	induced pluripotent stem cell	DE
SC11-016	Genomic and Epigenetic Molecular Characterization	RNA-Seq Data Processing	SAMN05559241	Illumina HiSeq 2000	SC11-016DE.419.12.16	SRX2019186	NCBI Sequence Read Archive	SRP081654	https://trace.ncbi.nlm.nih.gov/Traces/sra/?study=SRP081654	RNA-Seq Data Processing	syn1773109	Sage Bionetworks	syn1773109	http://dx.doi.org/10.7303/syn1773109	Feeder and KOSR culture conditions	plasmid	foreskin	fibroblast	induced pluripotent stem cell	DE
SC11-016	Genomic and Epigenetic Molecular Characterization	RNA-Seq Data Processing	SAMN05559242	Illumina HiSeq 2000	SC11-016EB.419.12.5	SRX2019187	NCBI Sequence Read Archive	SRP081654	https://trace.ncbi.nlm.nih.gov/Traces/sra/?study=SRP081654	RNA-Seq Data Processing	syn1773109	Sage Bionetworks	syn1773109	http://dx.doi.org/10.7303/syn1773109	Feeder and KOSR culture conditions	plasmid	foreskin	fibroblast	induced pluripotent stem cell	EB
SC11-016	Genomic and Epigenetic Molecular Characterization	RNA-Seq Data Processing	SAMN05559243	Illumina HiSeq 2000	SC11-016ECTO.420.12.6	SRX2019195	NCBI Sequence Read Archive	SRP081654	https://trace.ncbi.nlm.nih.gov/Traces/sra/?study=SRP081654	RNA-Seq Data Processing	syn1773109	Sage Bionetworks	syn1773109	http://dx.doi.org/10.7303/syn1773109	Feeder and KOSR culture conditions	plasmid	foreskin	fibroblast	induced pluripotent stem cell	ECTO
SC11-016	Genomic and Epigenetic Molecular Characterization	RNA-Seq Data Processing	SAMN05559244	Illumina HiSeq 2000	SC11-016MESO.419.12.20	SRX2019154	NCBI Sequence Read Archive	SRP081654	https://trace.ncbi.nlm.nih.gov/Traces/sra/?study=SRP081654	RNA-Seq Data Processing	syn1773109	Sage Bionetworks	syn1773109	http://dx.doi.org/10.7303/syn1773109	Feeder and KOSR culture conditions	plasmid	foreskin	fibroblast	induced pluripotent stem cell	MESO-5
SC11-017	Genomic and Epigenetic Molecular Characterization	RNA-Seq Data Processing	SAMN05559246	Illumina HiSeq 2000	SC11-017A.144.6.16	SRX2019438	NCBI Sequence Read Archive	SRP081654	https://trace.ncbi.nlm.nih.gov/Traces/sra/?study=SRP081654	RNA-Seq Data Processing	syn1773109	Sage Bionetworks	syn1773109	http://dx.doi.org/10.7303/syn1773109	Feeder and KOSR culture conditions	plasmid	foreskin	fibroblast	induced pluripotent stem cell	SC
SC11-017	Genomic and Epigenetic Molecular Characterization	RNA-Seq Data Processing	SAMN05559248	Illumina HiSeq 2000	SC11-017B.154.1.2	SRX2019439	NCBI Sequence Read Archive	SRP081654	https://trace.ncbi.nlm.nih.gov/Traces/sra/?study=SRP081654	RNA-Seq Data Processing	syn1773109	Sage Bionetworks	syn1773109	http://dx.doi.org/10.7303/syn1773109	Feeder and KOSR culture conditions	plasmid	foreskin	fibroblast	induced pluripotent stem cell	SC
SC11-017	Genomic and Epigenetic Molecular Characterization	RNA-Seq Data Processing	SAMN05559250	Illumina HiSeq 2000	SC11-017DE.558.12.14	SRX2019155	NCBI Sequence Read Archive	SRP081654	https://trace.ncbi.nlm.nih.gov/Traces/sra/?study=SRP081654	RNA-Seq Data Processing	syn1773109	Sage Bionetworks	syn1773109	http://dx.doi.org/10.7303/syn1773109	Feeder and KOSR culture conditions	plasmid	foreskin	fibroblast	induced pluripotent stem cell	DE
SC11-017	Genomic and Epigenetic Molecular Characterization	RNA-Seq Data Processing	SAMN05559251	Illumina HiSeq 2000	SC11-017EB.419.12.6	SRX2019156	NCBI Sequence Read Archive	SRP081654	https://trace.ncbi.nlm.nih.gov/Traces/sra/?study=SRP081654	RNA-Seq Data Processing	syn1773109	Sage Bionetworks	syn1773109	http://dx.doi.org/10.7303/syn1773109	Feeder and KOSR culture conditions	plasmid	foreskin	fibroblast	induced pluripotent stem cell	EB
SC11-017	Genomic and Epigenetic Molecular Characterization	RNA-Seq Data Processing	SAMN05559252	Illumina HiSeq 2000	SC11-017ECTO.420.12.7	SRX2019169	NCBI Sequence Read Archive	SRP081654	https://trace.ncbi.nlm.nih.gov/Traces/sra/?study=SRP081654	RNA-Seq Data Processing	syn1773109	Sage Bionetworks	syn1773109	http://dx.doi.org/10.7303/syn1773109	Feeder and KOSR culture conditions	plasmid	foreskin	fibroblast	induced pluripotent stem cell	ECTO
SC11-017	Genomic and Epigenetic Molecular Characterization	RNA-Seq Data Processing	SAMN05559253	Illumina HiSeq 2000	SC11-017MESO.558.12.15	SRX2019177	NCBI Sequence Read Archive	SRP081654	https://trace.ncbi.nlm.nih.gov/Traces/sra/?study=SRP081654	RNA-Seq Data Processing	syn1773109	Sage Bionetworks	syn1773109	http://dx.doi.org/10.7303/syn1773109	Feeder and KOSR culture conditions	plasmid	foreskin	fibroblast	induced pluripotent stem cell	MESO-5
SC11-018	Genomic and Epigenetic Molecular Characterization	RNA-Seq Data Processing	SAMN05559254	Illumina HiSeq 2000	SC11-018A.144.6.18	SRX2019440	NCBI Sequence Read Archive	SRP081654	https://trace.ncbi.nlm.nih.gov/Traces/sra/?study=SRP081654	RNA-Seq Data Processing	syn1773109	Sage Bionetworks	syn1773109	http://dx.doi.org/10.7303/syn1773109	Feeder and KOSR culture conditions	plasmid	foreskin	fibroblast	induced pluripotent stem cell	SC
SC11-018	Genomic and Epigenetic Molecular Characterization	RNA-Seq Data Processing	SAMN05559256	Illumina HiSeq 2000	SC11-018B.154.1.3	SRX2019442	NCBI Sequence Read Archive	SRP081654	https://trace.ncbi.nlm.nih.gov/Traces/sra/?study=SRP081654	RNA-Seq Data Processing	syn1773109	Sage Bionetworks	syn1773109	http://dx.doi.org/10.7303/syn1773109	Feeder and KOSR culture conditions	plasmid	foreskin	fibroblast	induced pluripotent stem cell	SC
SC12-005	Genomic and Epigenetic Molecular Characterization	RNA-Seq Data Processing	SAMN05559258	Illumina HiSeq 2000	SC12-005.637.12.2	SRX2019212	NCBI Sequence Read Archive	SRP081654	https://trace.ncbi.nlm.nih.gov/Traces/sra/?study=SRP081654	RNA-Seq Data Processing	syn1773109	Sage Bionetworks	syn1773109	http://dx.doi.org/10.7303/syn1773109	unknown	plasmid	skin	fibroblast	induced pluripotent stem cell	SC
SC12-005	Genomic and Epigenetic Molecular Characterization	RNA-Seq Data Processing	SAMN05559259	Illumina HiSeq 2000	SC12-005A.144.7.19	SRX2019447	NCBI Sequence Read Archive	SRP081654	https://trace.ncbi.nlm.nih.gov/Traces/sra/?study=SRP081654	RNA-Seq Data Processing	syn1773109	Sage Bionetworks	syn1773109	http://dx.doi.org/10.7303/syn1773109	unknown	plasmid	skin	fibroblast	induced pluripotent stem cell	SC
SC12-005	Genomic and Epigenetic Molecular Characterization	RNA-Seq Data Processing	SAMN05559260	Illumina HiSeq 2000	SC12-005B.144.7.21	SRX2019449	NCBI Sequence Read Archive	SRP081654	https://trace.ncbi.nlm.nih.gov/Traces/sra/?study=SRP081654	RNA-Seq Data Processing	syn1773109	Sage Bionetworks	syn1773109	http://dx.doi.org/10.7303/syn1773109	unknown	plasmid	skin	fibroblast	induced pluripotent stem cell	SC
SC12-005	Genomic and Epigenetic Molecular Characterization	RNA-Seq Data Processing	SAMN05559261	Illumina HiSeq 2000	SC12-005EB.585.2.13	SRX2019196	NCBI Sequence Read Archive	SRP081654	https://trace.ncbi.nlm.nih.gov/Traces/sra/?study=SRP081654	RNA-Seq Data Processing	syn1773109	Sage Bionetworks	syn1773109	http://dx.doi.org/10.7303/syn1773109	unknown	plasmid	skin	fibroblast	induced pluripotent stem cell	EB
SC12-006	Genomic and Epigenetic Molecular Characterization	RNA-Seq Data Processing	SAMN05559262	Illumina HiSeq 2000	SC12-006.637.12.4	SRX2019213	NCBI Sequence Read Archive	SRP081654	https://trace.ncbi.nlm.nih.gov/Traces/sra/?study=SRP081654	RNA-Seq Data Processing	syn1773109	Sage Bionetworks	syn1773109	http://dx.doi.org/10.7303/syn1773109	unknown	plasmid	skin	fibroblast	induced pluripotent stem cell	SC
SC12-006	Genomic and Epigenetic Molecular Characterization	RNA-Seq Data Processing	SAMN05559263	Illumina HiSeq 2000	SC12-006A.144.7.22	SRX2019450	NCBI Sequence Read Archive	SRP081654	https://trace.ncbi.nlm.nih.gov/Traces/sra/?study=SRP081654	RNA-Seq Data Processing	syn1773109	Sage Bionetworks	syn1773109	http://dx.doi.org/10.7303/syn1773109	unknown	plasmid	skin	fibroblast	induced pluripotent stem cell	SC
SC12-006	Genomic and Epigenetic Molecular Characterization	RNA-Seq Data Processing	SAMN05559264	Illumina HiSeq 2000	SC12-006B.144.7.23	SRX2019451	NCBI Sequence Read Archive	SRP081654	https://trace.ncbi.nlm.nih.gov/Traces/sra/?study=SRP081654	RNA-Seq Data Processing	syn1773109	Sage Bionetworks	syn1773109	http://dx.doi.org/10.7303/syn1773109	unknown	plasmid	skin	fibroblast	induced pluripotent stem cell	SC
SC12-006	Genomic and Epigenetic Molecular Characterization	RNA-Seq Data Processing	SAMN05559265	Illumina HiSeq 2000	SC12-006EB.558.12.13	SRX2019157	NCBI Sequence Read Archive	SRP081654	https://trace.ncbi.nlm.nih.gov/Traces/sra/?study=SRP081654	RNA-Seq Data Processing	syn1773109	Sage Bionetworks	syn1773109	http://dx.doi.org/10.7303/syn1773109	unknown	plasmid	skin	fibroblast	induced pluripotent stem cell	EB
SC12-007	Genomic and Epigenetic Molecular Characterization	RNA-Seq Data Processing	SAMN05559266	Illumina HiSeq 2000	SC12-007.181.7.1	SRX2019453	NCBI Sequence Read Archive	SRP081654	https://trace.ncbi.nlm.nih.gov/Traces/sra/?study=SRP081654	RNA-Seq Data Processing	syn1773109	Sage Bionetworks	syn1773109	http://dx.doi.org/10.7303/syn1773109	unknown	retrovirus	skin	fibroblast	induced pluripotent stem cell	SC
SC12-007	Genomic and Epigenetic Molecular Characterization	RNA-Seq Data Processing	SAMN05559267	Illumina HiSeq 2000	SC12-007DE.182.1.4	SRX2019454	NCBI Sequence Read Archive	SRP081654	https://trace.ncbi.nlm.nih.gov/Traces/sra/?study=SRP081654	RNA-Seq Data Processing	syn1773109	Sage Bionetworks	syn1773109	http://dx.doi.org/10.7303/syn1773109	unknown	retrovirus	skin	fibroblast	induced pluripotent stem cell	DE
SC12-007	Genomic and Epigenetic Molecular Characterization	RNA-Seq Data Processing	SAMN05559268	Illumina HiSeq 2000	SC12-007EB.181.7.12	SRX2019455	NCBI Sequence Read Archive	SRP081654	https://trace.ncbi.nlm.nih.gov/Traces/sra/?study=SRP081654	RNA-Seq Data Processing	syn1773109	Sage Bionetworks	syn1773109	http://dx.doi.org/10.7303/syn1773109	unknown	retrovirus	skin	fibroblast	induced pluripotent stem cell	EB
SC12-007	Genomic and Epigenetic Molecular Characterization	RNA-Seq Data Processing	SAMN05559269	Illumina HiSeq 2000	SC12-007ECTO.182.2.18	SRX2019458	NCBI Sequence Read Archive	SRP081654	https://trace.ncbi.nlm.nih.gov/Traces/sra/?study=SRP081654	RNA-Seq Data Processing	syn1773109	Sage Bionetworks	syn1773109	http://dx.doi.org/10.7303/syn1773109	unknown	retrovirus	skin	fibroblast	induced pluripotent stem cell	ECTO
SC12-007	Genomic and Epigenetic Molecular Characterization	RNA-Seq Data Processing	SAMN05559270	Illumina HiSeq 2000	SC12-007MESO.182.1.6	SRX2019460	NCBI Sequence Read Archive	SRP081654	https://trace.ncbi.nlm.nih.gov/Traces/sra/?study=SRP081654	RNA-Seq Data Processing	syn1773109	Sage Bionetworks	syn1773109	http://dx.doi.org/10.7303/syn1773109	unknown	retrovirus	skin	fibroblast	induced pluripotent stem cell	MESO-5
SC12-019	Genomic and Epigenetic Molecular Characterization	RNA-Seq Data Processing	SAMN05559271	Illumina HiSeq 2000	SC12-019.181.7.2	SRX2019461	NCBI Sequence Read Archive	SRP081654	https://trace.ncbi.nlm.nih.gov/Traces/sra/?study=SRP081654	RNA-Seq Data Processing	syn1773109	Sage Bionetworks	syn1773109	http://dx.doi.org/10.7303/syn1773109	Standard: TESR1 + Matrigel or KOSR + MEFs	retrovirus	foreskin	fibroblast	induced pluripotent stem cell	SC
SC12-019	Genomic and Epigenetic Molecular Characterization	RNA-Seq Data Processing	SAMN05559272	Illumina HiSeq 2000	SC12-019EB.182.1.20	SRX2019462	NCBI Sequence Read Archive	SRP081654	https://trace.ncbi.nlm.nih.gov/Traces/sra/?study=SRP081654	RNA-Seq Data Processing	syn1773109	Sage Bionetworks	syn1773109	http://dx.doi.org/10.7303/syn1773109	Standard: TESR1 + Matrigel or KOSR + MEFs	retrovirus	foreskin	fibroblast	induced pluripotent stem cell	EB
SC12-020	Genomic and Epigenetic Molecular Characterization	RNA-Seq Data Processing	SAMN05559273	Illumina HiSeq 2000	SC12-020.181.7.3	SRX2019464	NCBI Sequence Read Archive	SRP081654	https://trace.ncbi.nlm.nih.gov/Traces/sra/?study=SRP081654	RNA-Seq Data Processing	syn1773109	Sage Bionetworks	syn1773109	http://dx.doi.org/10.7303/syn1773109	Standard: TESR1 + Matrigel or KOSR + MEFs	plasmid	foreskin	fibroblast	induced pluripotent stem cell	SC
SC12-021	Genomic and Epigenetic Molecular Characterization	RNA-Seq Data Processing	SAMN05559275	Illumina HiSeq 2000	SC12-021A.172.5.7	syn2252115	Sage Bionetworks	syn1773109	http://dx.doi.org/10.7303/syn1773109	RNA-Seq Data Processing	syn1773109	Sage Bionetworks	syn1773109	http://dx.doi.org/10.7303/syn1773109	E8	plasmid	foreskin	fibroblast	induced pluripotent stem cell	SC
SC12-022	Genomic and Epigenetic Molecular Characterization	RNA-Seq Data Processing	SAMN05559276	Illumina HiSeq 2000	SC12-022A.172.5.8	SRX2019465	NCBI Sequence Read Archive	SRP081654	https://trace.ncbi.nlm.nih.gov/Traces/sra/?study=SRP081654	RNA-Seq Data Processing	syn1773109	Sage Bionetworks	syn1773109	http://dx.doi.org/10.7303/syn1773109	E8	plasmid	foreskin	fibroblast	induced pluripotent stem cell	SC
SC12-022	Genomic and Epigenetic Molecular Characterization	RNA-Seq Data Processing	SAMN05559277	Illumina HiSeq 2000	SC12-022DE.182.3.16	SRX2019466	NCBI Sequence Read Archive	SRP081654	https://trace.ncbi.nlm.nih.gov/Traces/sra/?study=SRP081654	RNA-Seq Data Processing	syn1773109	Sage Bionetworks	syn1773109	http://dx.doi.org/10.7303/syn1773109	E8	plasmid	foreskin	fibroblast	induced pluripotent stem cell	DE
SC12-022	Genomic and Epigenetic Molecular Characterization	RNA-Seq Data Processing	SAMN05559278	Illumina HiSeq 2000	SC12-022EB.181.7.13	SRX2019467	NCBI Sequence Read Archive	SRP081654	https://trace.ncbi.nlm.nih.gov/Traces/sra/?study=SRP081654	RNA-Seq Data Processing	syn1773109	Sage Bionetworks	syn1773109	http://dx.doi.org/10.7303/syn1773109	E8	plasmid	foreskin	fibroblast	induced pluripotent stem cell	EB
SC12-022	Genomic and Epigenetic Molecular Characterization	RNA-Seq Data Processing	SAMN05559279	Illumina HiSeq 2000	SC12-022ECTO.182.2.3	SRX2019468	NCBI Sequence Read Archive	SRP081654	https://trace.ncbi.nlm.nih.gov/Traces/sra/?study=SRP081654	RNA-Seq Data Processing	syn1773109	Sage Bionetworks	syn1773109	http://dx.doi.org/10.7303/syn1773109	E8	plasmid	foreskin	fibroblast	induced pluripotent stem cell	ECTO
SC12-022	Genomic and Epigenetic Molecular Characterization	RNA-Seq Data Processing	SAMN05559280	Illumina HiSeq 2000	SC12-022MESO.182.3.6	SRX2019469	NCBI Sequence Read Archive	SRP081654	https://trace.ncbi.nlm.nih.gov/Traces/sra/?study=SRP081654	RNA-Seq Data Processing	syn1773109	Sage Bionetworks	syn1773109	http://dx.doi.org/10.7303/syn1773109	E8	plasmid	foreskin	fibroblast	induced pluripotent stem cell	MESO-5
SC12-022	Genomic and Epigenetic Molecular Characterization	RNA-Seq Data Processing	SAMN05559282	Illumina HiSeq 2000	SC12-022MESOD30.219.2.3	SRX2019470	NCBI Sequence Read Archive	SRP081654	https://trace.ncbi.nlm.nih.gov/Traces/sra/?study=SRP081654	RNA-Seq Data Processing	syn1773109	Sage Bionetworks	syn1773109	http://dx.doi.org/10.7303/syn1773109	E8	plasmid	foreskin	fibroblast	induced pluripotent stem cell	MESO-30
SC12-023	Genomic and Epigenetic Molecular Characterization	RNA-Seq Data Processing	SAMN05559284	Illumina HiSeq 2000	SC12-023.182.2.19	syn2252368	Sage Bionetworks	syn1773109	http://dx.doi.org/10.7303/syn1773109	RNA-Seq Data Processing	syn1773109	Sage Bionetworks	syn1773109	http://dx.doi.org/10.7303/syn1773109	DMEM-F12/KOSR/0.1 mM BME/0.1mM NEAA/0.1mM L-gluatime/20ng/ml bFGF	lentivirus	foreskin	fibroblast	induced pluripotent stem cell	SC
SC12-024	Genomic and Epigenetic Molecular Characterization	RNA-Seq Data Processing	SAMN05559285	Illumina HiSeq 2000	SC12-024.219.2.7	SRX2019471	NCBI Sequence Read Archive	SRP081654	https://trace.ncbi.nlm.nih.gov/Traces/sra/?study=SRP081654	RNA-Seq Data Processing	syn1773109	Sage Bionetworks	syn1773109	http://dx.doi.org/10.7303/syn1773109	DMEM-F12/KOSR/0.1 mM BME/0.1mM NEAA/0.1mM L-gluatime/20ng/ml bFGF	retrovirus	foreskin	fibroblast	induced pluripotent stem cell	SC
SC12-024	Genomic and Epigenetic Molecular Characterization	RNA-Seq Data Processing	SAMN05559285	Illumina HiSeq 2000	SC12-024.637.12.6	SRX2019214	NCBI Sequence Read Archive	SRP081654	https://trace.ncbi.nlm.nih.gov/Traces/sra/?study=SRP081654	RNA-Seq Data Processing	syn1773109	Sage Bionetworks	syn1773109	http://dx.doi.org/10.7303/syn1773109	DMEM-F12/KOSR/0.1 mM BME/0.1mM NEAA/0.1mM L-gluatime/20ng/ml bFGF	retrovirus	foreskin	fibroblast	induced pluripotent stem cell	SC
SC12-024	Genomic and Epigenetic Molecular Characterization	RNA-Seq Data Processing	SAMN05559286	Illumina HiSeq 2000	SC12-024DE.419.12.18	SRX2019170	NCBI Sequence Read Archive	SRP081654	https://trace.ncbi.nlm.nih.gov/Traces/sra/?study=SRP081654	RNA-Seq Data Processing	syn1773109	Sage Bionetworks	syn1773109	http://dx.doi.org/10.7303/syn1773109	DMEM-F12/KOSR/0.1 mM BME/0.1mM NEAA/0.1mM L-gluatime/20ng/ml bFGF	retrovirus	foreskin	fibroblast	induced pluripotent stem cell	DE
SC12-024	Genomic and Epigenetic Molecular Characterization	RNA-Seq Data Processing	SAMN05559287	Illumina HiSeq 2000	SC12-024EB.558.12.5	SRX2019188	NCBI Sequence Read Archive	SRP081654	https://trace.ncbi.nlm.nih.gov/Traces/sra/?study=SRP081654	RNA-Seq Data Processing	syn1773109	Sage Bionetworks	syn1773109	http://dx.doi.org/10.7303/syn1773109	DMEM-F12/KOSR/0.1 mM BME/0.1mM NEAA/0.1mM L-gluatime/20ng/ml bFGF	retrovirus	foreskin	fibroblast	induced pluripotent stem cell	EB
SC12-024	Genomic and Epigenetic Molecular Characterization	RNA-Seq Data Processing	SAMN05559288	Illumina HiSeq 2000	SC12-024ECTO.420.12.12	SRX2019178	NCBI Sequence Read Archive	SRP081654	https://trace.ncbi.nlm.nih.gov/Traces/sra/?study=SRP081654	RNA-Seq Data Processing	syn1773109	Sage Bionetworks	syn1773109	http://dx.doi.org/10.7303/syn1773109	DMEM-F12/KOSR/0.1 mM BME/0.1mM NEAA/0.1mM L-gluatime/20ng/ml bFGF	retrovirus	foreskin	fibroblast	induced pluripotent stem cell	ECTO
SC12-024	Genomic and Epigenetic Molecular Characterization	RNA-Seq Data Processing	SAMN05559289	Illumina HiSeq 2000	SC12-024MESO.419.12.21	SRX2019179	NCBI Sequence Read Archive	SRP081654	https://trace.ncbi.nlm.nih.gov/Traces/sra/?study=SRP081654	RNA-Seq Data Processing	syn1773109	Sage Bionetworks	syn1773109	http://dx.doi.org/10.7303/syn1773109	DMEM-F12/KOSR/0.1 mM BME/0.1mM NEAA/0.1mM L-gluatime/20ng/ml bFGF	retrovirus	foreskin	fibroblast	induced pluripotent stem cell	MESO-5
SC12-025	Genomic and Epigenetic Molecular Characterization	RNA-Seq Data Processing	SAMN05559291	Illumina HiSeq 2000	SC12-025A.172.5.9	SRX2019472	NCBI Sequence Read Archive	SRP081654	https://trace.ncbi.nlm.nih.gov/Traces/sra/?study=SRP081654	RNA-Seq Data Processing	syn1773109	Sage Bionetworks	syn1773109	http://dx.doi.org/10.7303/syn1773109	DMEM-F12/KOSR/0.1 mM BME/0.1mM NEAA/0.1mM L-gluatime/20ng/ml bFGF	Sendai virus	foreskin	fibroblast	induced pluripotent stem cell	SC
SC12-025	Genomic and Epigenetic Molecular Characterization	RNA-Seq Data Processing	SAMN05559292	Illumina HiSeq 2000	SC12-025DE.419.12.19	SRX2019158	NCBI Sequence Read Archive	SRP081654	https://trace.ncbi.nlm.nih.gov/Traces/sra/?study=SRP081654	RNA-Seq Data Processing	syn1773109	Sage Bionetworks	syn1773109	http://dx.doi.org/10.7303/syn1773109	DMEM-F12/KOSR/0.1 mM BME/0.1mM NEAA/0.1mM L-gluatime/20ng/ml bFGF	Sendai virus	foreskin	fibroblast	induced pluripotent stem cell	DE
SC12-025	Genomic and Epigenetic Molecular Characterization	RNA-Seq Data Processing	SAMN05559293	Illumina HiSeq 2000	SC12-025EB.181.7.14	SRX2019473	NCBI Sequence Read Archive	SRP081654	https://trace.ncbi.nlm.nih.gov/Traces/sra/?study=SRP081654	RNA-Seq Data Processing	syn1773109	Sage Bionetworks	syn1773109	http://dx.doi.org/10.7303/syn1773109	DMEM-F12/KOSR/0.1 mM BME/0.1mM NEAA/0.1mM L-gluatime/20ng/ml bFGF	Sendai virus	foreskin	fibroblast	induced pluripotent stem cell	EB
SC12-025	Genomic and Epigenetic Molecular Characterization	RNA-Seq Data Processing	SAMN05559294	Illumina HiSeq 2000	SC12-025EB.419.12.7	SRX2019197	NCBI Sequence Read Archive	SRP081654	https://trace.ncbi.nlm.nih.gov/Traces/sra/?study=SRP081654	RNA-Seq Data Processing	syn1773109	Sage Bionetworks	syn1773109	http://dx.doi.org/10.7303/syn1773109	DMEM-F12/KOSR/0.1 mM BME/0.1mM NEAA/0.1mM L-gluatime/20ng/ml bFGF	Sendai virus	foreskin	fibroblast	induced pluripotent stem cell	EB
SC12-025	Genomic and Epigenetic Molecular Characterization	RNA-Seq Data Processing	SAMN05559295	Illumina HiSeq 2000	SC12-025ECTO.420.12.13	SRX2019191	NCBI Sequence Read Archive	SRP081654	https://trace.ncbi.nlm.nih.gov/Traces/sra/?study=SRP081654	RNA-Seq Data Processing	syn1773109	Sage Bionetworks	syn1773109	http://dx.doi.org/10.7303/syn1773109	DMEM-F12/KOSR/0.1 mM BME/0.1mM NEAA/0.1mM L-gluatime/20ng/ml bFGF	Sendai virus	foreskin	fibroblast	induced pluripotent stem cell	ECTO
SC12-025	Genomic and Epigenetic Molecular Characterization	RNA-Seq Data Processing	SAMN05559296	Illumina HiSeq 2000	SC12-025MESO.419.12.22	SRX2019180	NCBI Sequence Read Archive	SRP081654	https://trace.ncbi.nlm.nih.gov/Traces/sra/?study=SRP081654	RNA-Seq Data Processing	syn1773109	Sage Bionetworks	syn1773109	http://dx.doi.org/10.7303/syn1773109	DMEM-F12/KOSR/0.1 mM BME/0.1mM NEAA/0.1mM L-gluatime/20ng/ml bFGF	Sendai virus	foreskin	fibroblast	induced pluripotent stem cell	MESO-5
SC12-028	Genomic and Epigenetic Molecular Characterization	RNA-Seq Data Processing	SAMN05559297	Illumina HiSeq 2000	SC12-028.181.7.5	SRX2019107	NCBI Sequence Read Archive	SRP081654	https://trace.ncbi.nlm.nih.gov/Traces/sra/?study=SRP081654	RNA-Seq Data Processing	syn1773109	Sage Bionetworks	syn1773109	http://dx.doi.org/10.7303/syn1773109	unknown	RNA	foreskin	fibroblast	induced pluripotent stem cell	SC
SC12-029	Genomic and Epigenetic Molecular Characterization	RNA-Seq Data Processing	SAMN05559298	Illumina HiSeq 2000	SC12-029.181.7.6	SRX2019108	NCBI Sequence Read Archive	SRP081654	https://trace.ncbi.nlm.nih.gov/Traces/sra/?study=SRP081654	RNA-Seq Data Processing	syn1773109	Sage Bionetworks	syn1773109	http://dx.doi.org/10.7303/syn1773109	unknown	RNA	foreskin	fibroblast	induced pluripotent stem cell	SC
SC12-030	Genomic and Epigenetic Molecular Characterization	RNA-Seq Data Processing	SAMN05559299	Illumina HiSeq 2000	SC12-030.181.7.4	SRX2019109	NCBI Sequence Read Archive	SRP081654	https://trace.ncbi.nlm.nih.gov/Traces/sra/?study=SRP081654	RNA-Seq Data Processing	syn1773109	Sage Bionetworks	syn1773109	http://dx.doi.org/10.7303/syn1773109	unknown	RNA	foreskin	fibroblast	induced pluripotent stem cell	SC
SC12-030	Genomic and Epigenetic Molecular Characterization	RNA-Seq Data Processing	SAMN05559300	Illumina HiSeq 2000	SC12-030DE.181.7.15	SRX2019110	NCBI Sequence Read Archive	SRP081654	https://trace.ncbi.nlm.nih.gov/Traces/sra/?study=SRP081654	RNA-Seq Data Processing	syn1773109	Sage Bionetworks	syn1773109	http://dx.doi.org/10.7303/syn1773109	unknown	RNA	foreskin	fibroblast	induced pluripotent stem cell	DE
SC12-030	Genomic and Epigenetic Molecular Characterization	RNA-Seq Data Processing	SAMN05559301	Illumina HiSeq 2000	SC12-030EB.181.7.16	SRX2019111	NCBI Sequence Read Archive	SRP081654	https://trace.ncbi.nlm.nih.gov/Traces/sra/?study=SRP081654	RNA-Seq Data Processing	syn1773109	Sage Bionetworks	syn1773109	http://dx.doi.org/10.7303/syn1773109	unknown	RNA	foreskin	fibroblast	induced pluripotent stem cell	EB
SC12-030	Genomic and Epigenetic Molecular Characterization	RNA-Seq Data Processing	SAMN05559302	Illumina HiSeq 2000	SC12-030ECTO.182.1.19	SRX2019112	NCBI Sequence Read Archive	SRP081654	https://trace.ncbi.nlm.nih.gov/Traces/sra/?study=SRP081654	RNA-Seq Data Processing	syn1773109	Sage Bionetworks	syn1773109	http://dx.doi.org/10.7303/syn1773109	unknown	RNA	foreskin	fibroblast	induced pluripotent stem cell	ECTO
SC12-030	Genomic and Epigenetic Molecular Characterization	RNA-Seq Data Processing	SAMN05559303	Illumina HiSeq 2000	SC12-030MESO.182.1.18	SRX2019113	NCBI Sequence Read Archive	SRP081654	https://trace.ncbi.nlm.nih.gov/Traces/sra/?study=SRP081654	RNA-Seq Data Processing	syn1773109	Sage Bionetworks	syn1773109	http://dx.doi.org/10.7303/syn1773109	unknown	RNA	foreskin	fibroblast	induced pluripotent stem cell	MESO-5
SC12-031	Genomic and Epigenetic Molecular Characterization	RNA-Seq Data Processing	SAMN05559304	Illumina HiSeq 2000	SC12-031.181.7.7	SRX2019114	NCBI Sequence Read Archive	SRP081654	https://trace.ncbi.nlm.nih.gov/Traces/sra/?study=SRP081654	RNA-Seq Data Processing	syn1773109	Sage Bionetworks	syn1773109	http://dx.doi.org/10.7303/syn1773109	unknown	Sendai virus	foreskin	fibroblast	induced pluripotent stem cell	SC
SC12-031	Genomic and Epigenetic Molecular Characterization	RNA-Seq Data Processing	SAMN05559305	Illumina HiSeq 2000	SC12-031DE.420.12.8	SRX2019198	NCBI Sequence Read Archive	SRP081654	https://trace.ncbi.nlm.nih.gov/Traces/sra/?study=SRP081654	RNA-Seq Data Processing	syn1773109	Sage Bionetworks	syn1773109	http://dx.doi.org/10.7303/syn1773109	unknown	Sendai virus	foreskin	fibroblast	induced pluripotent stem cell	DE
SC12-031	Genomic and Epigenetic Molecular Characterization	RNA-Seq Data Processing	SAMN05559306	Illumina HiSeq 2000	SC12-031EB.419.12.9	SRX2019159	NCBI Sequence Read Archive	SRP081654	https://trace.ncbi.nlm.nih.gov/Traces/sra/?study=SRP081654	RNA-Seq Data Processing	syn1773109	Sage Bionetworks	syn1773109	http://dx.doi.org/10.7303/syn1773109	unknown	Sendai virus	foreskin	fibroblast	induced pluripotent stem cell	EB
SC12-031	Genomic and Epigenetic Molecular Characterization	RNA-Seq Data Processing	SAMN05559307	Illumina HiSeq 2000	SC12-031ECTO.420.12.14	SRX2019171	NCBI Sequence Read Archive	SRP081654	https://trace.ncbi.nlm.nih.gov/Traces/sra/?study=SRP081654	RNA-Seq Data Processing	syn1773109	Sage Bionetworks	syn1773109	http://dx.doi.org/10.7303/syn1773109	unknown	Sendai virus	foreskin	fibroblast	induced pluripotent stem cell	ECTO
SC12-031	Genomic and Epigenetic Molecular Characterization	RNA-Seq Data Processing	SAMN05559308	Illumina HiSeq 2000	SC12-031MESO.419.12.23	SRX2019192	NCBI Sequence Read Archive	SRP081654	https://trace.ncbi.nlm.nih.gov/Traces/sra/?study=SRP081654	RNA-Seq Data Processing	syn1773109	Sage Bionetworks	syn1773109	http://dx.doi.org/10.7303/syn1773109	unknown	Sendai virus	foreskin	fibroblast	induced pluripotent stem cell	MESO-5
SC12-034	Genomic and Epigenetic Molecular Characterization	RNA-Seq Data Processing	SAMN05559309	Illumina HiSeq 2000	SC12-034.182.1.7	SRX2019115	NCBI Sequence Read Archive	SRP081654	https://trace.ncbi.nlm.nih.gov/Traces/sra/?study=SRP081654	RNA-Seq Data Processing	syn1773109	Sage Bionetworks	syn1773109	http://dx.doi.org/10.7303/syn1773109	unknown	plasmid	amniotic fluid	mesenchymal stem cell	induced pluripotent stem cell	SC
SC12-034	Genomic and Epigenetic Molecular Characterization	RNA-Seq Data Processing	SAMN05559310	Illumina HiSeq 2000	SC12-034DE.219.1.1	SRX2019116	NCBI Sequence Read Archive	SRP081654	https://trace.ncbi.nlm.nih.gov/Traces/sra/?study=SRP081654	RNA-Seq Data Processing	syn1773109	Sage Bionetworks	syn1773109	http://dx.doi.org/10.7303/syn1773109	unknown	plasmid	amniotic fluid	mesenchymal stem cell	induced pluripotent stem cell	DE
SC12-034	Genomic and Epigenetic Molecular Characterization	RNA-Seq Data Processing	SAMN05559311	Illumina HiSeq 2000	SC12-034EB.219.1.20	SRX2019118	NCBI Sequence Read Archive	SRP081654	https://trace.ncbi.nlm.nih.gov/Traces/sra/?study=SRP081654	RNA-Seq Data Processing	syn1773109	Sage Bionetworks	syn1773109	http://dx.doi.org/10.7303/syn1773109	unknown	plasmid	amniotic fluid	mesenchymal stem cell	induced pluripotent stem cell	EB
SC12-034	Genomic and Epigenetic Molecular Characterization	RNA-Seq Data Processing	SAMN05559312	Illumina HiSeq 2000	SC12-034ECTO.219.1.4	SRX2019119	NCBI Sequence Read Archive	SRP081654	https://trace.ncbi.nlm.nih.gov/Traces/sra/?study=SRP081654	RNA-Seq Data Processing	syn1773109	Sage Bionetworks	syn1773109	http://dx.doi.org/10.7303/syn1773109	unknown	plasmid	amniotic fluid	mesenchymal stem cell	induced pluripotent stem cell	ECTO
SC12-034	Genomic and Epigenetic Molecular Characterization	RNA-Seq Data Processing	SAMN05559313	Illumina HiSeq 2000	SC12-034MESO.219.1.7	SRX2019120	NCBI Sequence Read Archive	SRP081654	https://trace.ncbi.nlm.nih.gov/Traces/sra/?study=SRP081654	RNA-Seq Data Processing	syn1773109	Sage Bionetworks	syn1773109	http://dx.doi.org/10.7303/syn1773109	unknown	plasmid	amniotic fluid	mesenchymal stem cell	induced pluripotent stem cell	MESO-5
SC12-034	Genomic and Epigenetic Molecular Characterization	RNA-Seq Data Processing	SAMN05559314	Illumina HiSeq 2000	SC12-034MESOD15.219.5.11	SRX2019121	NCBI Sequence Read Archive	SRP081654	https://trace.ncbi.nlm.nih.gov/Traces/sra/?study=SRP081654	RNA-Seq Data Processing	syn1773109	Sage Bionetworks	syn1773109	http://dx.doi.org/10.7303/syn1773109	unknown	plasmid	amniotic fluid	mesenchymal stem cell	induced pluripotent stem cell	MESO-15
SC12-034	Genomic and Epigenetic Molecular Characterization	RNA-Seq Data Processing	SAMN05559315	Illumina HiSeq 2000	SC12-034MESOD30.219.5.22	SRX2019122	NCBI Sequence Read Archive	SRP081654	https://trace.ncbi.nlm.nih.gov/Traces/sra/?study=SRP081654	RNA-Seq Data Processing	syn1773109	Sage Bionetworks	syn1773109	http://dx.doi.org/10.7303/syn1773109	unknown	plasmid	amniotic fluid	mesenchymal stem cell	induced pluripotent stem cell	MESO-30
SC12-035	Genomic and Epigenetic Molecular Characterization	RNA-Seq Data Processing	SAMN05559316	Illumina HiSeq 2000	SC12-035.569.12.16	SRX2019160	NCBI Sequence Read Archive	SRP081654	https://trace.ncbi.nlm.nih.gov/Traces/sra/?study=SRP081654	RNA-Seq Data Processing	syn1773109	Sage Bionetworks	syn1773109	http://dx.doi.org/10.7303/syn1773109	unknown	plasmid	amniotic fluid	mesenchymal stem cell	induced pluripotent stem cell	SC
SC12-035	Genomic and Epigenetic Molecular Characterization	RNA-Seq Data Processing	SAMN05559317	Illumina HiSeq 2000	SC12-035EB.558.12.9	SRX2019189	NCBI Sequence Read Archive	SRP081654	https://trace.ncbi.nlm.nih.gov/Traces/sra/?study=SRP081654	RNA-Seq Data Processing	syn1773109	Sage Bionetworks	syn1773109	http://dx.doi.org/10.7303/syn1773109	unknown	plasmid	amniotic fluid	mesenchymal stem cell	induced pluripotent stem cell	EB
SC12-036	Genomic and Epigenetic Molecular Characterization	RNA-Seq Data Processing	SAMN05559318	Illumina HiSeq 2000	SC12-036.182.2.20	SRX2019123	NCBI Sequence Read Archive	SRP081654	https://trace.ncbi.nlm.nih.gov/Traces/sra/?study=SRP081654	RNA-Seq Data Processing	syn1773109	Sage Bionetworks	syn1773109	http://dx.doi.org/10.7303/syn1773109	unknown	plasmid	bone marrow	CD34+ cells	induced pluripotent stem cell	SC
SC12-036	Genomic and Epigenetic Molecular Characterization	RNA-Seq Data Processing	SAMN05559319	Illumina HiSeq 2000	SC12-036DE.219.1.3	SRX2019124	NCBI Sequence Read Archive	SRP081654	https://trace.ncbi.nlm.nih.gov/Traces/sra/?study=SRP081654	RNA-Seq Data Processing	syn1773109	Sage Bionetworks	syn1773109	http://dx.doi.org/10.7303/syn1773109	unknown	plasmid	bone marrow	CD34+ cells	induced pluripotent stem cell	DE
SC12-036	Genomic and Epigenetic Molecular Characterization	RNA-Seq Data Processing	SAMN05559320	Illumina HiSeq 2000	SC12-036EB.219.1.21	SRX2019125	NCBI Sequence Read Archive	SRP081654	https://trace.ncbi.nlm.nih.gov/Traces/sra/?study=SRP081654	RNA-Seq Data Processing	syn1773109	Sage Bionetworks	syn1773109	http://dx.doi.org/10.7303/syn1773109	unknown	plasmid	bone marrow	CD34+ cells	induced pluripotent stem cell	EB
SC12-036	Genomic and Epigenetic Molecular Characterization	RNA-Seq Data Processing	SAMN05559321	Illumina HiSeq 2000	SC12-036ECTO.219.1.5	SRX2019126	NCBI Sequence Read Archive	SRP081654	https://trace.ncbi.nlm.nih.gov/Traces/sra/?study=SRP081654	RNA-Seq Data Processing	syn1773109	Sage Bionetworks	syn1773109	http://dx.doi.org/10.7303/syn1773109	unknown	plasmid	bone marrow	CD34+ cells	induced pluripotent stem cell	ECTO
SC12-036	Genomic and Epigenetic Molecular Characterization	RNA-Seq Data Processing	SAMN05559322	Illumina HiSeq 2000	SC12-036MESO.219.1.8	SRX2019127	NCBI Sequence Read Archive	SRP081654	https://trace.ncbi.nlm.nih.gov/Traces/sra/?study=SRP081654	RNA-Seq Data Processing	syn1773109	Sage Bionetworks	syn1773109	http://dx.doi.org/10.7303/syn1773109	unknown	plasmid	bone marrow	CD34+ cells	induced pluripotent stem cell	MESO-5
SC12-036	Genomic and Epigenetic Molecular Characterization	RNA-Seq Data Processing	SAMN05559323	Illumina HiSeq 2000	SC12-036MESOD15.219.5.20	SRX2019129	NCBI Sequence Read Archive	SRP081654	https://trace.ncbi.nlm.nih.gov/Traces/sra/?study=SRP081654	RNA-Seq Data Processing	syn1773109	Sage Bionetworks	syn1773109	http://dx.doi.org/10.7303/syn1773109	unknown	plasmid	bone marrow	CD34+ cells	induced pluripotent stem cell	MESO-15
SC12-036	Genomic and Epigenetic Molecular Characterization	RNA-Seq Data Processing	SAMN05559324	Illumina HiSeq 2000	SC12-036MESOD30.219.5.23	SRX2019130	NCBI Sequence Read Archive	SRP081654	https://trace.ncbi.nlm.nih.gov/Traces/sra/?study=SRP081654	RNA-Seq Data Processing	syn1773109	Sage Bionetworks	syn1773109	http://dx.doi.org/10.7303/syn1773109	unknown	plasmid	bone marrow	CD34+ cells	induced pluripotent stem cell	MESO-30
SC12-037	Genomic and Epigenetic Molecular Characterization	RNA-Seq Data Processing	SAMN05559325	Illumina HiSeq 2000	SC12-037.182.1.12	SRX2019131	NCBI Sequence Read Archive	SRP081654	https://trace.ncbi.nlm.nih.gov/Traces/sra/?study=SRP081654	RNA-Seq Data Processing	syn1773109	Sage Bionetworks	syn1773109	http://dx.doi.org/10.7303/syn1773109	unknown	plasmid	bone marrow	CD34+ cells	induced pluripotent stem cell	SC
SC12-037	Genomic and Epigenetic Molecular Characterization	RNA-Seq Data Processing	SAMN05559326	Illumina HiSeq 2000	SC12-037DE.219.2.5	SRX2019132	NCBI Sequence Read Archive	SRP081654	https://trace.ncbi.nlm.nih.gov/Traces/sra/?study=SRP081654	RNA-Seq Data Processing	syn1773109	Sage Bionetworks	syn1773109	http://dx.doi.org/10.7303/syn1773109	unknown	plasmid	bone marrow	CD34+ cells	induced pluripotent stem cell	DE
SC12-037	Genomic and Epigenetic Molecular Characterization	RNA-Seq Data Processing	SAMN05559327	Illumina HiSeq 2000	SC12-037EB.219.2.22	SRX2019133	NCBI Sequence Read Archive	SRP081654	https://trace.ncbi.nlm.nih.gov/Traces/sra/?study=SRP081654	RNA-Seq Data Processing	syn1773109	Sage Bionetworks	syn1773109	http://dx.doi.org/10.7303/syn1773109	unknown	plasmid	bone marrow	CD34+ cells	induced pluripotent stem cell	EB
SC12-037	Genomic and Epigenetic Molecular Characterization	RNA-Seq Data Processing	SAMN05559328	Illumina HiSeq 2000	SC12-037ECTO.219.1.6	SRX2019448	NCBI Sequence Read Archive	SRP081654	https://trace.ncbi.nlm.nih.gov/Traces/sra/?study=SRP081654	RNA-Seq Data Processing	syn1773109	Sage Bionetworks	syn1773109	http://dx.doi.org/10.7303/syn1773109	unknown	plasmid	bone marrow	CD34+ cells	induced pluripotent stem cell	ECTO
SC12-037	Genomic and Epigenetic Molecular Characterization	RNA-Seq Data Processing	SAMN05559329	Illumina HiSeq 2000	SC12-037MESO.219.1.9	SRX2019446	NCBI Sequence Read Archive	SRP081654	https://trace.ncbi.nlm.nih.gov/Traces/sra/?study=SRP081654	RNA-Seq Data Processing	syn1773109	Sage Bionetworks	syn1773109	http://dx.doi.org/10.7303/syn1773109	unknown	plasmid	bone marrow	CD34+ cells	induced pluripotent stem cell	MESO-5
SC12-037	Genomic and Epigenetic Molecular Characterization	RNA-Seq Data Processing	SAMN05559330	Illumina HiSeq 2000	SC12-037MESOD15.219.5.21	SRX2019445	NCBI Sequence Read Archive	SRP081654	https://trace.ncbi.nlm.nih.gov/Traces/sra/?study=SRP081654	RNA-Seq Data Processing	syn1773109	Sage Bionetworks	syn1773109	http://dx.doi.org/10.7303/syn1773109	unknown	plasmid	bone marrow	CD34+ cells	induced pluripotent stem cell	MESO-15
SC12-037	Genomic and Epigenetic Molecular Characterization	RNA-Seq Data Processing	SAMN05559331	Illumina HiSeq 2000	SC12-037MESOD30.219.5.25	SRX2019444	NCBI Sequence Read Archive	SRP081654	https://trace.ncbi.nlm.nih.gov/Traces/sra/?study=SRP081654	RNA-Seq Data Processing	syn1773109	Sage Bionetworks	syn1773109	http://dx.doi.org/10.7303/syn1773109	unknown	plasmid	bone marrow	CD34+ cells	induced pluripotent stem cell	MESO-30
SC12-038	Genomic and Epigenetic Molecular Characterization	RNA-Seq Data Processing	SAMN05559332	Illumina HiSeq 2000	SC12-038.420.12.1	SRX2019162	NCBI Sequence Read Archive	SRP081654	https://trace.ncbi.nlm.nih.gov/Traces/sra/?study=SRP081654	RNA-Seq Data Processing	syn1773109	Sage Bionetworks	syn1773109	http://dx.doi.org/10.7303/syn1773109	unknown		blastocyst	inner cell mass	embryonic stem cell	SC
SC12-038	Genomic and Epigenetic Molecular Characterization	RNA-Seq Data Processing	SAMN05559334	Illumina HiSeq 2000	SC12-038DE.419.12.1	SRX2019163	NCBI Sequence Read Archive	SRP081654	https://trace.ncbi.nlm.nih.gov/Traces/sra/?study=SRP081654	RNA-Seq Data Processing	syn1773109	Sage Bionetworks	syn1773109	http://dx.doi.org/10.7303/syn1773109	unknown		blastocyst	inner cell mass	embryonic stem cell	DE
SC12-038	Genomic and Epigenetic Molecular Characterization	RNA-Seq Data Processing	SAMN05559336	Illumina HiSeq 2000	SC12-038ECTO.420.12.15	SRX2019164	NCBI Sequence Read Archive	SRP081654	https://trace.ncbi.nlm.nih.gov/Traces/sra/?study=SRP081654	RNA-Seq Data Processing	syn1773109	Sage Bionetworks	syn1773109	http://dx.doi.org/10.7303/syn1773109	unknown		blastocyst	inner cell mass	embryonic stem cell	ECTO
SC12-038	Genomic and Epigenetic Molecular Characterization	RNA-Seq Data Processing	SAMN05559337	Illumina HiSeq 2000	SC12-038MESO.419.12.25	SRX2019181	NCBI Sequence Read Archive	SRP081654	https://trace.ncbi.nlm.nih.gov/Traces/sra/?study=SRP081654	RNA-Seq Data Processing	syn1773109	Sage Bionetworks	syn1773109	http://dx.doi.org/10.7303/syn1773109	unknown		blastocyst	inner cell mass	embryonic stem cell	MESO-5
SC12-039	Genomic and Epigenetic Molecular Characterization	RNA-Seq Data Processing	SAMN05559338	Illumina HiSeq 2000	SC12-039.219.6.21	SRX2019443	NCBI Sequence Read Archive	SRP081654	https://trace.ncbi.nlm.nih.gov/Traces/sra/?study=SRP081654	RNA-Seq Data Processing	syn1773109	Sage Bionetworks	syn1773109	http://dx.doi.org/10.7303/syn1773109	unknown		blastocyst	inner cell mass	embryonic stem cell	SC
SC12-039	Genomic and Epigenetic Molecular Characterization	RNA-Seq Data Processing	SAMN05559339	Illumina HiSeq 2000	SC12-039DE.419.12.3	SRX2019199	NCBI Sequence Read Archive	SRP081654	https://trace.ncbi.nlm.nih.gov/Traces/sra/?study=SRP081654	RNA-Seq Data Processing	syn1773109	Sage Bionetworks	syn1773109	http://dx.doi.org/10.7303/syn1773109	unknown		blastocyst	inner cell mass	embryonic stem cell	DE
SC12-039	Genomic and Epigenetic Molecular Characterization	RNA-Seq Data Processing	SAMN05559340	Illumina HiSeq 2000	SC12-039ECTO.420+436.92.16	SRX2019165	NCBI Sequence Read Archive	SRP081654	https://trace.ncbi.nlm.nih.gov/Traces/sra/?study=SRP081654	RNA-Seq Data Processing	syn1773109	Sage Bionetworks	syn1773109	http://dx.doi.org/10.7303/syn1773109	unknown		blastocyst	inner cell mass	embryonic stem cell	ECTO
SC12-039	Genomic and Epigenetic Molecular Characterization	RNA-Seq Data Processing	SAMN05559341	Illumina HiSeq 2000	SC12-039MESO.419.12.27	SRX2019190	NCBI Sequence Read Archive	SRP081654	https://trace.ncbi.nlm.nih.gov/Traces/sra/?study=SRP081654	RNA-Seq Data Processing	syn1773109	Sage Bionetworks	syn1773109	http://dx.doi.org/10.7303/syn1773109	unknown		blastocyst	inner cell mass	embryonic stem cell	MESO-5
SC12-040	Genomic and Epigenetic Molecular Characterization	RNA-Seq Data Processing	SAMN05559342	Illumina HiSeq 2000	SC12-040.420.12.19	syn2788965	Sage Bionetworks	syn1773109	http://dx.doi.org/10.7303/syn1773109	RNA-Seq Data Processing	syn1773109	Sage Bionetworks	syn1773109	http://dx.doi.org/10.7303/syn1773109	Pluriton Reprogramming Medium was used (Stemgent)	RNA	foreskin	fibroblast	induced pluripotent stem cell	SC
SC13-043	Genomic and Epigenetic Molecular Characterization	RNA-Seq Data Processing	SAMN05559343	Illumina HiSeq 2000	SC13-043.420.12.3	SRX2019166	NCBI Sequence Read Archive	SRP081654	https://trace.ncbi.nlm.nih.gov/Traces/sra/?study=SRP081654	RNA-Seq Data Processing	syn1773109	Sage Bionetworks	syn1773109	http://dx.doi.org/10.7303/syn1773109	iPSCs were generated and intially maintained using MEF KSR cultures. After transfer to WiCell, iPSCs expanded in Feeder Independent - TeSR1 Medium.	plasmid	bone marrow	mononuclear	induced pluripotent stem cell	SC
SC13-043	Genomic and Epigenetic Molecular Characterization	RNA-Seq Data Processing	SAMN05559344	Illumina HiSeq 2000	SC13-043AEB.419.12.12	SRX2019211	NCBI Sequence Read Archive	SRP081654	https://trace.ncbi.nlm.nih.gov/Traces/sra/?study=SRP081654	RNA-Seq Data Processing	syn1773109	Sage Bionetworks	syn1773109	http://dx.doi.org/10.7303/syn1773109	iPSCs were generated and intially maintained using MEF KSR cultures. After transfer to WiCell, iPSCs expanded in Feeder Independent - TeSR1 Medium.	plasmid	bone marrow	mononuclear	induced pluripotent stem cell	EB
SC13-043	Genomic and Epigenetic Molecular Characterization	RNA-Seq Data Processing	SAMN05559345	Illumina HiSeq 2000	SC13-043BEB.419.12.13	SRX2019246	NCBI Sequence Read Archive	SRP081654	https://trace.ncbi.nlm.nih.gov/Traces/sra/?study=SRP081654	RNA-Seq Data Processing	syn1773109	Sage Bionetworks	syn1773109	http://dx.doi.org/10.7303/syn1773109	iPSCs were generated and intially maintained using MEF KSR cultures. After transfer to WiCell, iPSCs expanded in Feeder Independent - TeSR1 Medium.	plasmid	bone marrow	mononuclear	induced pluripotent stem cell	EB
SC13-043	Genomic and Epigenetic Molecular Characterization	RNA-Seq Data Processing	SAMN05559346	Illumina HiSeq 2000	SC13-043DE.419.12.8	SRX2019167	NCBI Sequence Read Archive	SRP081654	https://trace.ncbi.nlm.nih.gov/Traces/sra/?study=SRP081654	RNA-Seq Data Processing	syn1773109	Sage Bionetworks	syn1773109	http://dx.doi.org/10.7303/syn1773109	iPSCs were generated and intially maintained using MEF KSR cultures. After transfer to WiCell, iPSCs expanded in Feeder Independent - TeSR1 Medium.	plasmid	bone marrow	mononuclear	induced pluripotent stem cell	DE
SC13-043	Genomic and Epigenetic Molecular Characterization	RNA-Seq Data Processing	SAMN05559347	Illumina HiSeq 2000	SC13-043ECTO.420.12.18	SRX2019173	NCBI Sequence Read Archive	SRP081654	https://trace.ncbi.nlm.nih.gov/Traces/sra/?study=SRP081654	RNA-Seq Data Processing	syn1773109	Sage Bionetworks	syn1773109	http://dx.doi.org/10.7303/syn1773109	iPSCs were generated and intially maintained using MEF KSR cultures. After transfer to WiCell, iPSCs expanded in Feeder Independent - TeSR1 Medium.	plasmid	bone marrow	mononuclear	induced pluripotent stem cell	ECTO
SC13-043	Genomic and Epigenetic Molecular Characterization	RNA-Seq Data Processing	SAMN05559348	Illumina HiSeq 2000	SC13-043MESO.420.12.2	SRX2019168	NCBI Sequence Read Archive	SRP081654	https://trace.ncbi.nlm.nih.gov/Traces/sra/?study=SRP081654	RNA-Seq Data Processing	syn1773109	Sage Bionetworks	syn1773109	http://dx.doi.org/10.7303/syn1773109	iPSCs were generated and intially maintained using MEF KSR cultures. After transfer to WiCell, iPSCs expanded in Feeder Independent - TeSR1 Medium.	plasmid	bone marrow	mononuclear	induced pluripotent stem cell	MESO-5
SC13-044	Genomic and Epigenetic Molecular Characterization	RNA-Seq Data Processing	SAMN05559349	Illumina HiSeq 2000	SC13-044.219.2.9	SRX2019134	NCBI Sequence Read Archive	SRP081654	https://trace.ncbi.nlm.nih.gov/Traces/sra/?study=SRP081654	RNA-Seq Data Processing	syn1773109	Sage Bionetworks	syn1773109	http://dx.doi.org/10.7303/syn1773109	iPSCs were generated and intially maintained using MEF KSR cultures. After transfer to WiCell, iPSCs expanded in Feeder Independent - TeSR1 Medium.	plasmid	bone marrow	mononuclear	induced pluripotent stem cell	SC
SC13-044	Genomic and Epigenetic Molecular Characterization	RNA-Seq Data Processing	SAMN05559349	Illumina HiSeq 2000	SC13-044.637.12.8	SRX2019215	NCBI Sequence Read Archive	SRP081654	https://trace.ncbi.nlm.nih.gov/Traces/sra/?study=SRP081654	RNA-Seq Data Processing	syn1773109	Sage Bionetworks	syn1773109	http://dx.doi.org/10.7303/syn1773109	iPSCs were generated and intially maintained using MEF KSR cultures. After transfer to WiCell, iPSCs expanded in Feeder Independent - TeSR1 Medium.	plasmid	bone marrow	mononuclear	induced pluripotent stem cell	SC
SC13-044	Genomic and Epigenetic Molecular Characterization	RNA-Seq Data Processing	SAMN05559351	Illumina HiSeq 2000	SC13-044DE.219.5.27	SRX2019135	NCBI Sequence Read Archive	SRP081654	https://trace.ncbi.nlm.nih.gov/Traces/sra/?study=SRP081654	RNA-Seq Data Processing	syn1773109	Sage Bionetworks	syn1773109	http://dx.doi.org/10.7303/syn1773109	iPSCs were generated and intially maintained using MEF KSR cultures. After transfer to WiCell, iPSCs expanded in Feeder Independent - TeSR1 Medium.	plasmid	bone marrow	mononuclear	induced pluripotent stem cell	DE
SC13-044	Genomic and Epigenetic Molecular Characterization	RNA-Seq Data Processing	SAMN05559353	Illumina HiSeq 2000	SC13-044EB.219.6.10	SRX2019136	NCBI Sequence Read Archive	SRP081654	https://trace.ncbi.nlm.nih.gov/Traces/sra/?study=SRP081654	RNA-Seq Data Processing	syn1773109	Sage Bionetworks	syn1773109	http://dx.doi.org/10.7303/syn1773109	iPSCs were generated and intially maintained using MEF KSR cultures. After transfer to WiCell, iPSCs expanded in Feeder Independent - TeSR1 Medium.	plasmid	bone marrow	mononuclear	induced pluripotent stem cell	EB
SC13-044	Genomic and Epigenetic Molecular Characterization	RNA-Seq Data Processing	SAMN05559355	Illumina HiSeq 2000	SC13-044ECTO.219.5.1	SRX2019137	NCBI Sequence Read Archive	SRP081654	https://trace.ncbi.nlm.nih.gov/Traces/sra/?study=SRP081654	RNA-Seq Data Processing	syn1773109	Sage Bionetworks	syn1773109	http://dx.doi.org/10.7303/syn1773109	iPSCs were generated and intially maintained using MEF KSR cultures. After transfer to WiCell, iPSCs expanded in Feeder Independent - TeSR1 Medium.	plasmid	bone marrow	mononuclear	induced pluripotent stem cell	ECTO
SC13-044	Genomic and Epigenetic Molecular Characterization	RNA-Seq Data Processing	SAMN05559356	Illumina HiSeq 2000	SC13-044MESO.219.5.3	SRX2019138	NCBI Sequence Read Archive	SRP081654	https://trace.ncbi.nlm.nih.gov/Traces/sra/?study=SRP081654	RNA-Seq Data Processing	syn1773109	Sage Bionetworks	syn1773109	http://dx.doi.org/10.7303/syn1773109	iPSCs were generated and intially maintained using MEF KSR cultures. After transfer to WiCell, iPSCs expanded in Feeder Independent - TeSR1 Medium.	plasmid	bone marrow	mononuclear	induced pluripotent stem cell	MESO-5
SC13-045	Genomic and Epigenetic Molecular Characterization	RNA-Seq Data Processing	SAMN05559357	Illumina HiSeq 2000	SC13-045.219.5.10	SRX2019140	NCBI Sequence Read Archive	SRP081654	https://trace.ncbi.nlm.nih.gov/Traces/sra/?study=SRP081654	RNA-Seq Data Processing	syn1773109	Sage Bionetworks	syn1773109	http://dx.doi.org/10.7303/syn1773109	iPSCs were generated and intially maintained using MEF KSR cultures. After transfer to WiCell, iPSCs expanded in Feeder Independent - TeSR1 Medium.	plasmid	umbilical cord blood	mononuclear	induced pluripotent stem cell	SC
SC13-045	Genomic and Epigenetic Molecular Characterization	RNA-Seq Data Processing	SAMN05559357	Illumina HiSeq 2000	SC13-045.637.12.12	SRX2019218	NCBI Sequence Read Archive	SRP081654	https://trace.ncbi.nlm.nih.gov/Traces/sra/?study=SRP081654	RNA-Seq Data Processing	syn1773109	Sage Bionetworks	syn1773109	http://dx.doi.org/10.7303/syn1773109	iPSCs were generated and intially maintained using MEF KSR cultures. After transfer to WiCell, iPSCs expanded in Feeder Independent - TeSR1 Medium.	plasmid	umbilical cord blood	mononuclear	induced pluripotent stem cell	SC
SC13-045	Genomic and Epigenetic Molecular Characterization	RNA-Seq Data Processing	SAMN05559359	Illumina HiSeq 2000	SC13-045DE.219.5.4	SRX2019141	NCBI Sequence Read Archive	SRP081654	https://trace.ncbi.nlm.nih.gov/Traces/sra/?study=SRP081654	RNA-Seq Data Processing	syn1773109	Sage Bionetworks	syn1773109	http://dx.doi.org/10.7303/syn1773109	iPSCs were generated and intially maintained using MEF KSR cultures. After transfer to WiCell, iPSCs expanded in Feeder Independent - TeSR1 Medium.	plasmid	umbilical cord blood	mononuclear	induced pluripotent stem cell	DE
SC13-045	Genomic and Epigenetic Molecular Characterization	RNA-Seq Data Processing	SAMN05559361	Illumina HiSeq 2000	SC13-045EB.219.6.11	SRX2019142	NCBI Sequence Read Archive	SRP081654	https://trace.ncbi.nlm.nih.gov/Traces/sra/?study=SRP081654	RNA-Seq Data Processing	syn1773109	Sage Bionetworks	syn1773109	http://dx.doi.org/10.7303/syn1773109	iPSCs were generated and intially maintained using MEF KSR cultures. After transfer to WiCell, iPSCs expanded in Feeder Independent - TeSR1 Medium.	plasmid	umbilical cord blood	mononuclear	induced pluripotent stem cell	EB
SC13-045	Genomic and Epigenetic Molecular Characterization	RNA-Seq Data Processing	SAMN05559363	Illumina HiSeq 2000	SC13-045ECTO.219.5.5	SRX2019143	NCBI Sequence Read Archive	SRP081654	https://trace.ncbi.nlm.nih.gov/Traces/sra/?study=SRP081654	RNA-Seq Data Processing	syn1773109	Sage Bionetworks	syn1773109	http://dx.doi.org/10.7303/syn1773109	iPSCs were generated and intially maintained using MEF KSR cultures. After transfer to WiCell, iPSCs expanded in Feeder Independent - TeSR1 Medium.	plasmid	umbilical cord blood	mononuclear	induced pluripotent stem cell	ECTO
SC13-045	Genomic and Epigenetic Molecular Characterization	RNA-Seq Data Processing	SAMN05559364	Illumina HiSeq 2000	SC13-045MESO.219.6.9	SRX2019144	NCBI Sequence Read Archive	SRP081654	https://trace.ncbi.nlm.nih.gov/Traces/sra/?study=SRP081654	RNA-Seq Data Processing	syn1773109	Sage Bionetworks	syn1773109	http://dx.doi.org/10.7303/syn1773109	iPSCs were generated and intially maintained using MEF KSR cultures. After transfer to WiCell, iPSCs expanded in Feeder Independent - TeSR1 Medium.	plasmid	umbilical cord blood	mononuclear	induced pluripotent stem cell	MESO-5
SC13-049	Genomic and Epigenetic Molecular Characterization	RNA-Seq Data Processing	SAMN05559365	Illumina HiSeq 2000	SC13-049.219.2.8	SRX2019456	NCBI Sequence Read Archive	SRP081654	https://trace.ncbi.nlm.nih.gov/Traces/sra/?study=SRP081654	RNA-Seq Data Processing	syn1773109	Sage Bionetworks	syn1773109	http://dx.doi.org/10.7303/syn1773109	unknown	retrovirus	skin	fibroblast	induced pluripotent stem cell	SC
SC13-049	Genomic and Epigenetic Molecular Characterization	RNA-Seq Data Processing	SAMN05559365	Illumina HiSeq 2000	SC13-049.637.12.14	SRX2019219	NCBI Sequence Read Archive	SRP081654	https://trace.ncbi.nlm.nih.gov/Traces/sra/?study=SRP081654	RNA-Seq Data Processing	syn1773109	Sage Bionetworks	syn1773109	http://dx.doi.org/10.7303/syn1773109	unknown	retrovirus	skin	fibroblast	induced pluripotent stem cell	SC
SC13-049	Genomic and Epigenetic Molecular Characterization	RNA-Seq Data Processing	SAMN05559366	Illumina HiSeq 2000	SC13-049DE.219.6.8	SRX2019247	NCBI Sequence Read Archive	SRP081654	https://trace.ncbi.nlm.nih.gov/Traces/sra/?study=SRP081654	RNA-Seq Data Processing	syn1773109	Sage Bionetworks	syn1773109	http://dx.doi.org/10.7303/syn1773109	unknown	retrovirus	skin	fibroblast	induced pluripotent stem cell	DE
SC13-049	Genomic and Epigenetic Molecular Characterization	RNA-Seq Data Processing	SAMN05559367	Illumina HiSeq 2000	SC13-049EB.219.6.20	SRX2019457	NCBI Sequence Read Archive	SRP081654	https://trace.ncbi.nlm.nih.gov/Traces/sra/?study=SRP081654	RNA-Seq Data Processing	syn1773109	Sage Bionetworks	syn1773109	http://dx.doi.org/10.7303/syn1773109	unknown	retrovirus	skin	fibroblast	induced pluripotent stem cell	EB
SC13-049	Genomic and Epigenetic Molecular Characterization	RNA-Seq Data Processing	SAMN05559368	Illumina HiSeq 2000	SC13-049ECTO.219.6.7	SRX2019459	NCBI Sequence Read Archive	SRP081654	https://trace.ncbi.nlm.nih.gov/Traces/sra/?study=SRP081654	RNA-Seq Data Processing	syn1773109	Sage Bionetworks	syn1773109	http://dx.doi.org/10.7303/syn1773109	unknown	retrovirus	skin	fibroblast	induced pluripotent stem cell	ECTO
SC14-066	Genomic and Epigenetic Molecular Characterization	RNA-Seq Data Processing	SAMN05559370	Illumina HiSeq 2000	SC14-066.558.12.18	SRX2019200	NCBI Sequence Read Archive	SRP081654	https://trace.ncbi.nlm.nih.gov/Traces/sra/?study=SRP081654	RNA-Seq Data Processing	syn1773109	Sage Bionetworks	syn1773109	http://dx.doi.org/10.7303/syn1773109	unknown		blastocyst	inner cell mass	embryonic stem cell	SC
SC14-066	Genomic and Epigenetic Molecular Characterization	RNA-Seq Data Processing	SAMN05559371	Illumina HiSeq 2000	SC14-066DE.585.2.15	SRX2019207	NCBI Sequence Read Archive	SRP081654	https://trace.ncbi.nlm.nih.gov/Traces/sra/?study=SRP081654	RNA-Seq Data Processing	syn1773109	Sage Bionetworks	syn1773109	http://dx.doi.org/10.7303/syn1773109	unknown		blastocyst	inner cell mass	embryonic stem cell	DE
SC14-066	Genomic and Epigenetic Molecular Characterization	RNA-Seq Data Processing	SAMN05559372	Illumina HiSeq 2000	SC14-066EB.585.2.14	SRX2019208	NCBI Sequence Read Archive	SRP081654	https://trace.ncbi.nlm.nih.gov/Traces/sra/?study=SRP081654	RNA-Seq Data Processing	syn1773109	Sage Bionetworks	syn1773109	http://dx.doi.org/10.7303/syn1773109	unknown		blastocyst	inner cell mass	embryonic stem cell	EB
SC14-066	Genomic and Epigenetic Molecular Characterization	RNA-Seq Data Processing	SAMN05559373	Illumina HiSeq 2000	SC14-066ECTO.585.2.16	SRX2019201	NCBI Sequence Read Archive	SRP081654	https://trace.ncbi.nlm.nih.gov/Traces/sra/?study=SRP081654	RNA-Seq Data Processing	syn1773109	Sage Bionetworks	syn1773109	http://dx.doi.org/10.7303/syn1773109	unknown		blastocyst	inner cell mass	embryonic stem cell	ECTO
SC14-066	Genomic and Epigenetic Molecular Characterization	RNA-Seq Data Processing	SAMN05559374	Illumina HiSeq 2000	SC14-066MESO.733.12.22	SRX2019220	NCBI Sequence Read Archive	SRP081654	https://trace.ncbi.nlm.nih.gov/Traces/sra/?study=SRP081654	RNA-Seq Data Processing	syn1773109	Sage Bionetworks	syn1773109	http://dx.doi.org/10.7303/syn1773109	unknown		blastocyst	inner cell mass	embryonic stem cell	MESO-5
SC14-067	Genomic and Epigenetic Molecular Characterization	RNA-Seq Data Processing	SAMN05559375	Illumina HiSeq 2000	SC14-067.558.12.19	SRX2019209	NCBI Sequence Read Archive	SRP081654	https://trace.ncbi.nlm.nih.gov/Traces/sra/?study=SRP081654	RNA-Seq Data Processing	syn1773109	Sage Bionetworks	syn1773109	http://dx.doi.org/10.7303/syn1773109	unknown		blastocyst	inner cell mass	embryonic stem cell	SC
SC14-067	Genomic and Epigenetic Molecular Characterization	RNA-Seq Data Processing	SAMN05559376	Illumina HiSeq 2000	SC14-067DE.558.12.11	SRX2019202	NCBI Sequence Read Archive	SRP081654	https://trace.ncbi.nlm.nih.gov/Traces/sra/?study=SRP081654	RNA-Seq Data Processing	syn1773109	Sage Bionetworks	syn1773109	http://dx.doi.org/10.7303/syn1773109	unknown		blastocyst	inner cell mass	embryonic stem cell	DE
SC14-067	Genomic and Epigenetic Molecular Characterization	RNA-Seq Data Processing	SAMN05559377	Illumina HiSeq 2000	SC14-067EB.558.12.1	SRX2019203	NCBI Sequence Read Archive	SRP081654	https://trace.ncbi.nlm.nih.gov/Traces/sra/?study=SRP081654	RNA-Seq Data Processing	syn1773109	Sage Bionetworks	syn1773109	http://dx.doi.org/10.7303/syn1773109	unknown		blastocyst	inner cell mass	embryonic stem cell	EB
SC14-067	Genomic and Epigenetic Molecular Characterization	RNA-Seq Data Processing	SAMN05559378	Illumina HiSeq 2000	SC14-067ECTO.558.12.10	SRX2019204	NCBI Sequence Read Archive	SRP081654	https://trace.ncbi.nlm.nih.gov/Traces/sra/?study=SRP081654	RNA-Seq Data Processing	syn1773109	Sage Bionetworks	syn1773109	http://dx.doi.org/10.7303/syn1773109	unknown		blastocyst	inner cell mass	embryonic stem cell	ECTO
SC14-067	Genomic and Epigenetic Molecular Characterization	RNA-Seq Data Processing	SAMN05559379	Illumina HiSeq 2000	SC14-067MESO.558.12.20	SRX2019210	NCBI Sequence Read Archive	SRP081654	https://trace.ncbi.nlm.nih.gov/Traces/sra/?study=SRP081654	RNA-Seq Data Processing	syn1773109	Sage Bionetworks	syn1773109	http://dx.doi.org/10.7303/syn1773109	unknown		blastocyst	inner cell mass	embryonic stem cell	MESO-5
SC14-069	Genomic and Epigenetic Molecular Characterization	RNA-Seq Data Processing	SAMN05559380	Illumina HiSeq 2000	SC14-069.569.12.25	SRX2019206	NCBI Sequence Read Archive	SRP081654	https://trace.ncbi.nlm.nih.gov/Traces/sra/?study=SRP081654	RNA-Seq Data Processing	syn1773109	Sage Bionetworks	syn1773109	http://dx.doi.org/10.7303/syn1773109	Stromal non-primed	plasmid	umbilical cord blood	CD34+ cells	induced pluripotent stem cell	SC
SC14-069	Genomic and Epigenetic Molecular Characterization	RNA-Seq Data Processing	SAMN05559381	Illumina HiSeq 2000	SC14-069DE.733.12.7	SRX2019221	NCBI Sequence Read Archive	SRP081654	https://trace.ncbi.nlm.nih.gov/Traces/sra/?study=SRP081654	RNA-Seq Data Processing	syn1773109	Sage Bionetworks	syn1773109	http://dx.doi.org/10.7303/syn1773109	Stromal non-primed	plasmid	umbilical cord blood	CD34+ cells	induced pluripotent stem cell	DE
SC14-069	Genomic and Epigenetic Molecular Characterization	RNA-Seq Data Processing	SAMN05559382	Illumina HiSeq 2000	SC14-069EB.733.12.1	SRX2019222	NCBI Sequence Read Archive	SRP081654	https://trace.ncbi.nlm.nih.gov/Traces/sra/?study=SRP081654	RNA-Seq Data Processing	syn1773109	Sage Bionetworks	syn1773109	http://dx.doi.org/10.7303/syn1773109	Stromal non-primed	plasmid	umbilical cord blood	CD34+ cells	induced pluripotent stem cell	EB
SC14-069	Genomic and Epigenetic Molecular Characterization	RNA-Seq Data Processing	SAMN05559383	Illumina HiSeq 2000	SC14-069ECTO.733.12.12	SRX2019223	NCBI Sequence Read Archive	SRP081654	https://trace.ncbi.nlm.nih.gov/Traces/sra/?study=SRP081654	RNA-Seq Data Processing	syn1773109	Sage Bionetworks	syn1773109	http://dx.doi.org/10.7303/syn1773109	Stromal non-primed	plasmid	umbilical cord blood	CD34+ cells	induced pluripotent stem cell	ECTO
SC14-069	Genomic and Epigenetic Molecular Characterization	RNA-Seq Data Processing	SAMN05559384	Illumina HiSeq 2000	SC14-069MESO.749.12.13	SRX2019224	NCBI Sequence Read Archive	SRP081654	https://trace.ncbi.nlm.nih.gov/Traces/sra/?study=SRP081654	RNA-Seq Data Processing	syn1773109	Sage Bionetworks	syn1773109	http://dx.doi.org/10.7303/syn1773109	Stromal non-primed	plasmid	umbilical cord blood	CD34+ cells	induced pluripotent stem cell	MESO-5
SC14-070	Genomic and Epigenetic Molecular Characterization	RNA-Seq Data Processing	SAMN05559385	Illumina HiSeq 2000	SC14-070.733.12.3	SRX2019225	NCBI Sequence Read Archive	SRP081654	https://trace.ncbi.nlm.nih.gov/Traces/sra/?study=SRP081654	RNA-Seq Data Processing	syn1773109	Sage Bionetworks	syn1773109	http://dx.doi.org/10.7303/syn1773109	Stromal non-primed	plasmid	umbilical cord blood	CD34+ cells	induced pluripotent stem cell	SC
SC14-070	Genomic and Epigenetic Molecular Characterization	RNA-Seq Data Processing	SAMN05559386	Illumina HiSeq 2000	SC14-070DE.733.12.23	SRX2019226	NCBI Sequence Read Archive	SRP081654	https://trace.ncbi.nlm.nih.gov/Traces/sra/?study=SRP081654	RNA-Seq Data Processing	syn1773109	Sage Bionetworks	syn1773109	http://dx.doi.org/10.7303/syn1773109	Stromal non-primed	plasmid	umbilical cord blood	CD34+ cells	induced pluripotent stem cell	DE
SC14-070	Genomic and Epigenetic Molecular Characterization	RNA-Seq Data Processing	SAMN05559387	Illumina HiSeq 2000	SC14-070EB.749.12.19	SRX2019227	NCBI Sequence Read Archive	SRP081654	https://trace.ncbi.nlm.nih.gov/Traces/sra/?study=SRP081654	RNA-Seq Data Processing	syn1773109	Sage Bionetworks	syn1773109	http://dx.doi.org/10.7303/syn1773109	Stromal non-primed	plasmid	umbilical cord blood	CD34+ cells	induced pluripotent stem cell	EB
SC14-070	Genomic and Epigenetic Molecular Characterization	RNA-Seq Data Processing	SAMN05559388	Illumina HiSeq 2000	SC14-070ECTO.733.12.25	SRX2019229	NCBI Sequence Read Archive	SRP081654	https://trace.ncbi.nlm.nih.gov/Traces/sra/?study=SRP081654	RNA-Seq Data Processing	syn1773109	Sage Bionetworks	syn1773109	http://dx.doi.org/10.7303/syn1773109	Stromal non-primed	plasmid	umbilical cord blood	CD34+ cells	induced pluripotent stem cell	ECTO
SC14-070	Genomic and Epigenetic Molecular Characterization	RNA-Seq Data Processing	SAMN05559389	Illumina HiSeq 2000	SC14-070MESO.733.12.27	SRX2019230	NCBI Sequence Read Archive	SRP081654	https://trace.ncbi.nlm.nih.gov/Traces/sra/?study=SRP081654	RNA-Seq Data Processing	syn1773109	Sage Bionetworks	syn1773109	http://dx.doi.org/10.7303/syn1773109	Stromal non-primed	plasmid	umbilical cord blood	CD34+ cells	induced pluripotent stem cell	MESO-5
SC14-071	Genomic and Epigenetic Molecular Characterization	RNA-Seq Data Processing	SAMN05559390	Illumina HiSeq 2000	SC14-071.733.12.8	SRX2019231	NCBI Sequence Read Archive	SRP081654	https://trace.ncbi.nlm.nih.gov/Traces/sra/?study=SRP081654	RNA-Seq Data Processing	syn1773109	Sage Bionetworks	syn1773109	http://dx.doi.org/10.7303/syn1773109	Stromal non-primed	plasmid	umbilical cord blood	CD34+ cells	induced pluripotent stem cell	SC
SC14-071	Genomic and Epigenetic Molecular Characterization	RNA-Seq Data Processing	SAMN05559391	Illumina HiSeq 2000	SC14-071DE.733.12.2	SRX2019232	NCBI Sequence Read Archive	SRP081654	https://trace.ncbi.nlm.nih.gov/Traces/sra/?study=SRP081654	RNA-Seq Data Processing	syn1773109	Sage Bionetworks	syn1773109	http://dx.doi.org/10.7303/syn1773109	Stromal non-primed	plasmid	umbilical cord blood	CD34+ cells	induced pluripotent stem cell	DE
SC14-071	Genomic and Epigenetic Molecular Characterization	RNA-Seq Data Processing	SAMN05559392	Illumina HiSeq 2000	SC14-071EB.749.12.18	SRX2019233	NCBI Sequence Read Archive	SRP081654	https://trace.ncbi.nlm.nih.gov/Traces/sra/?study=SRP081654	RNA-Seq Data Processing	syn1773109	Sage Bionetworks	syn1773109	http://dx.doi.org/10.7303/syn1773109	Stromal non-primed	plasmid	umbilical cord blood	CD34+ cells	induced pluripotent stem cell	EB
SC14-071	Genomic and Epigenetic Molecular Characterization	RNA-Seq Data Processing	SAMN05559393	Illumina HiSeq 2000	SC14-071ECTO.733.12.4	SRX2019234	NCBI Sequence Read Archive	SRP081654	https://trace.ncbi.nlm.nih.gov/Traces/sra/?study=SRP081654	RNA-Seq Data Processing	syn1773109	Sage Bionetworks	syn1773109	http://dx.doi.org/10.7303/syn1773109	Stromal non-primed	plasmid	umbilical cord blood	CD34+ cells	induced pluripotent stem cell	ECTO
SC14-071	Genomic and Epigenetic Molecular Characterization	RNA-Seq Data Processing	SAMN05559394	Illumina HiSeq 2000	SC14-071MESO.733.12.5	SRX2019235	NCBI Sequence Read Archive	SRP081654	https://trace.ncbi.nlm.nih.gov/Traces/sra/?study=SRP081654	RNA-Seq Data Processing	syn1773109	Sage Bionetworks	syn1773109	http://dx.doi.org/10.7303/syn1773109	Stromal non-primed	plasmid	umbilical cord blood	CD34+ cells	induced pluripotent stem cell	MESO-5
SC14-072	Genomic and Epigenetic Molecular Characterization	RNA-Seq Data Processing	SAMN05559395	Illumina HiSeq 2000	SC14-072.733.12.9	SRX2019236	NCBI Sequence Read Archive	SRP081654	https://trace.ncbi.nlm.nih.gov/Traces/sra/?study=SRP081654	RNA-Seq Data Processing	syn1773109	Sage Bionetworks	syn1773109	http://dx.doi.org/10.7303/syn1773109	Stromal primed	plasmid	umbilical cord blood	CD34+ cells	induced pluripotent stem cell	SC
SC14-072	Genomic and Epigenetic Molecular Characterization	RNA-Seq Data Processing	SAMN05559396	Illumina HiSeq 2000	SC14-072EB.733.12.6	SRX2019237	NCBI Sequence Read Archive	SRP081654	https://trace.ncbi.nlm.nih.gov/Traces/sra/?study=SRP081654	RNA-Seq Data Processing	syn1773109	Sage Bionetworks	syn1773109	http://dx.doi.org/10.7303/syn1773109	Stromal primed	plasmid	umbilical cord blood	CD34+ cells	induced pluripotent stem cell	EB
SC14-073	Genomic and Epigenetic Molecular Characterization	RNA-Seq Data Processing	SAMN05559397	Illumina HiSeq 2000	SC14-073.733.12.10	SRX2019238	NCBI Sequence Read Archive	SRP081654	https://trace.ncbi.nlm.nih.gov/Traces/sra/?study=SRP081654	RNA-Seq Data Processing	syn1773109	Sage Bionetworks	syn1773109	http://dx.doi.org/10.7303/syn1773109	Stromal primed	plasmid	umbilical cord blood	CD34+ cells	induced pluripotent stem cell	SC
SC14-073	Genomic and Epigenetic Molecular Characterization	RNA-Seq Data Processing	SAMN05559398	Illumina HiSeq 2000	SC14-073DE.749.12.16	SRX2019240	NCBI Sequence Read Archive	SRP081654	https://trace.ncbi.nlm.nih.gov/Traces/sra/?study=SRP081654	RNA-Seq Data Processing	syn1773109	Sage Bionetworks	syn1773109	http://dx.doi.org/10.7303/syn1773109	Stromal primed	plasmid	umbilical cord blood	CD34+ cells	induced pluripotent stem cell	DE
SC14-073	Genomic and Epigenetic Molecular Characterization	RNA-Seq Data Processing	SAMN05559399	Illumina HiSeq 2000	SC14-073EB.733.12.20	SRX2019241	NCBI Sequence Read Archive	SRP081654	https://trace.ncbi.nlm.nih.gov/Traces/sra/?study=SRP081654	RNA-Seq Data Processing	syn1773109	Sage Bionetworks	syn1773109	http://dx.doi.org/10.7303/syn1773109	Stromal primed	plasmid	umbilical cord blood	CD34+ cells	induced pluripotent stem cell	EB
SC14-073	Genomic and Epigenetic Molecular Characterization	RNA-Seq Data Processing	SAMN05559400	Illumina HiSeq 2000	SC14-073ECTO.749.12.14	SRX2019242	NCBI Sequence Read Archive	SRP081654	https://trace.ncbi.nlm.nih.gov/Traces/sra/?study=SRP081654	RNA-Seq Data Processing	syn1773109	Sage Bionetworks	syn1773109	http://dx.doi.org/10.7303/syn1773109	Stromal primed	plasmid	umbilical cord blood	CD34+ cells	induced pluripotent stem cell	ECTO
SC14-073	Genomic and Epigenetic Molecular Characterization	RNA-Seq Data Processing	SAMN05559401	Illumina HiSeq 2000	SC14-073MESO.749.12.15	SRX2019243	NCBI Sequence Read Archive	SRP081654	https://trace.ncbi.nlm.nih.gov/Traces/sra/?study=SRP081654	RNA-Seq Data Processing	syn1773109	Sage Bionetworks	syn1773109	http://dx.doi.org/10.7303/syn1773109	Stromal primed	plasmid	umbilical cord blood	CD34+ cells	induced pluripotent stem cell	MESO-5
SC14-074	Genomic and Epigenetic Molecular Characterization	RNA-Seq Data Processing	SAMN05559402	Illumina HiSeq 2000	SC14-074.733.12.11	SRX2019244	NCBI Sequence Read Archive	SRP081654	https://trace.ncbi.nlm.nih.gov/Traces/sra/?study=SRP081654	RNA-Seq Data Processing	syn1773109	Sage Bionetworks	syn1773109	http://dx.doi.org/10.7303/syn1773109	Stromal primed	plasmid	umbilical cord blood	CD34+ cells	induced pluripotent stem cell	SC
SC14-074	Genomic and Epigenetic Molecular Characterization	RNA-Seq Data Processing	SAMN05559403	Illumina HiSeq 2000	SC14-074EB.733.12.21	SRX2019245	NCBI Sequence Read Archive	SRP081654	https://trace.ncbi.nlm.nih.gov/Traces/sra/?study=SRP081654	RNA-Seq Data Processing	syn1773109	Sage Bionetworks	syn1773109	http://dx.doi.org/10.7303/syn1773109	Stromal primed	plasmid	umbilical cord blood	CD34+ cells	induced pluripotent stem cell	EB
