# Supplementary material for: Molecular, phenotypic, and sample-associated data to describe pluripotent stem cell lines and derivatives
Source: Sci Data. 2017 Mar 28;4:170030. doi: 10.1038/sdata.2017.30 (PMC5369318; doi:10.1038/sdata.2017.30)
Supplement: Supplementary file 1 [file sdata201730-isa1.zip › a_miRNA_Omberg.txt]

Sample Name	Protocol REF	Protocol REF	Comment[BioSample ID]	Parameter Value[instrument]	Assay Name	Raw Data File	Comment[Data Repository]	Comment[Data Record Accession]	Comment[Data Record URI]	Protocol REF	Derived Data File	Comment[Data Repository]	Comment[Data Record Accession]	Comment[Data Record URI]	Factor Value[culture conditions]	Factor Value[vector type]	Factor Value[tissue of origin]	Factor Value[cell type of origin]	Factor Value[cell line type]	Factor Value[germ layer differentiation state]
H9	Genomic and Epigenetic Molecular Characterization	miRNA-Seq Data Processing	SAMN05559145	Illumina HiSeq 2000	H9.112.5.10	syn2247605	Sage Bionetworks	syn1773109	http://dx.doi.org/10.7303/syn1773109	miRNA-Seq Data Processing	syn1773109	Sage Bionetworks	syn1773109	http://dx.doi.org/10.7303/syn1773109	unknown		blastocyst	inner cell mass	embryonic stem cell	SC
H9	Genomic and Epigenetic Molecular Characterization	miRNA-Seq Data Processing	SAMN05559145	Illumina HiSeq 2000	H9.112.5.9	SRX2019249	NCBI Sequence Read Archive	SRP081654	https://trace.ncbi.nlm.nih.gov/Traces/sra/?study=SRP081654	miRNA-Seq Data Processing	syn1773109	Sage Bionetworks	syn1773109	http://dx.doi.org/10.7303/syn1773109	unknown		blastocyst	inner cell mass	embryonic stem cell	SC
H9	Genomic and Epigenetic Molecular Characterization	miRNA-Seq Data Processing	SAMN05559146	Illumina HiSeq 2000	H9-EB.574.1.27	SRX2019306	NCBI Sequence Read Archive	SRP081654	https://trace.ncbi.nlm.nih.gov/Traces/sra/?study=SRP081654	miRNA-Seq Data Processing	syn1773109	Sage Bionetworks	syn1773109	http://dx.doi.org/10.7303/syn1773109	unknown		blastocyst	inner cell mass	embryonic stem cell	EB
H9	Genomic and Epigenetic Molecular Characterization	miRNA-Seq Data Processing	SAMN05559147	Illumina HiSeq 2000	H9ECTO.239.7.26	SRX2019251	NCBI Sequence Read Archive	SRP081654	https://trace.ncbi.nlm.nih.gov/Traces/sra/?study=SRP081654	miRNA-Seq Data Processing	syn1773109	Sage Bionetworks	syn1773109	http://dx.doi.org/10.7303/syn1773109	unknown		blastocyst	inner cell mass	embryonic stem cell	ECTO
H9	Genomic and Epigenetic Molecular Characterization	miRNA-Seq Data Processing	SAMN05559149	Illumina HiSeq 2000	H9MESO.436.1.30	SRX2019307	NCBI Sequence Read Archive	SRP081654	https://trace.ncbi.nlm.nih.gov/Traces/sra/?study=SRP081654	miRNA-Seq Data Processing	syn1773109	Sage Bionetworks	syn1773109	http://dx.doi.org/10.7303/syn1773109	unknown		blastocyst	inner cell mass	embryonic stem cell	MESO-5
H9	Genomic and Epigenetic Molecular Characterization	miRNA-Seq Data Processing	SAMN05559150	Illumina HiSeq 2000	H9MESOD15.239.6.29	SRX2019252	NCBI Sequence Read Archive	SRP081654	https://trace.ncbi.nlm.nih.gov/Traces/sra/?study=SRP081654	miRNA-Seq Data Processing	syn1773109	Sage Bionetworks	syn1773109	http://dx.doi.org/10.7303/syn1773109	unknown		blastocyst	inner cell mass	embryonic stem cell	MESO-15
H9	Genomic and Epigenetic Molecular Characterization	miRNA-Seq Data Processing	SAMN05559152	Illumina HiSeq 2000	H9MESOD5.239.6.26	SRX2019253	NCBI Sequence Read Archive	SRP081654	https://trace.ncbi.nlm.nih.gov/Traces/sra/?study=SRP081654	miRNA-Seq Data Processing	syn1773109	Sage Bionetworks	syn1773109	http://dx.doi.org/10.7303/syn1773109	unknown		blastocyst	inner cell mass	embryonic stem cell	MESO-5
IPS18	Genomic and Epigenetic Molecular Characterization	miRNA-Seq Data Processing	SAMN05559153	Illumina HiSeq 2000	IPS18-4_1.112.5.11	SRX2019254	NCBI Sequence Read Archive	SRP081654	https://trace.ncbi.nlm.nih.gov/Traces/sra/?study=SRP081654	miRNA-Seq Data Processing	syn1773109	Sage Bionetworks	syn1773109	http://dx.doi.org/10.7303/syn1773109	unknown	lentivirus	bone marrow	CD34+ cells	induced pluripotent stem cell	SC
IPS18	Genomic and Epigenetic Molecular Characterization	miRNA-Seq Data Processing	SAMN05559154	Illumina HiSeq 2000	IPS18-4_2.112.5.12	syn2247665	Sage Bionetworks	syn1773109	http://dx.doi.org/10.7303/syn1773109	miRNA-Seq Data Processing	syn1773109	Sage Bionetworks	syn1773109	http://dx.doi.org/10.7303/syn1773109	unknown	lentivirus	bone marrow	CD34+ cells	induced pluripotent stem cell	SC
SC11-004	Genomic and Epigenetic Molecular Characterization	miRNA-Seq Data Processing	SAMN05559159	Illumina HiSeq 2000	SC11-004.574.1.45	SRX2019308	NCBI Sequence Read Archive	SRP081654	https://trace.ncbi.nlm.nih.gov/Traces/sra/?study=SRP081654	miRNA-Seq Data Processing	syn1773109	Sage Bionetworks	syn1773109	http://dx.doi.org/10.7303/syn1773109	Cre-excised	lentivirus	skin	fibroblast	induced pluripotent stem cell	SC
SC11-006	Genomic and Epigenetic Molecular Characterization	miRNA-Seq Data Processing	SAMN05559166	Illumina HiSeq 2000	SC11-006DE.416.2.32	SRX2019309	NCBI Sequence Read Archive	SRP081654	https://trace.ncbi.nlm.nih.gov/Traces/sra/?study=SRP081654	miRNA-Seq Data Processing	syn1773109	Sage Bionetworks	syn1773109	http://dx.doi.org/10.7303/syn1773109	Cre-excised	lentivirus	skin	fibroblast	induced pluripotent stem cell	DE
SC11-006	Genomic and Epigenetic Molecular Characterization	miRNA-Seq Data Processing	SAMN05559167	Illumina HiSeq 2000	SC11-006EB.416.2.25	SRX2019310	NCBI Sequence Read Archive	SRP081654	https://trace.ncbi.nlm.nih.gov/Traces/sra/?study=SRP081654	miRNA-Seq Data Processing	syn1773109	Sage Bionetworks	syn1773109	http://dx.doi.org/10.7303/syn1773109	Cre-excised	lentivirus	skin	fibroblast	induced pluripotent stem cell	EB
SC11-006	Genomic and Epigenetic Molecular Characterization	miRNA-Seq Data Processing	SAMN05559168	Illumina HiSeq 2000	SC11-006ECTO.436.1.29	SRX2019311	NCBI Sequence Read Archive	SRP081654	https://trace.ncbi.nlm.nih.gov/Traces/sra/?study=SRP081654	miRNA-Seq Data Processing	syn1773109	Sage Bionetworks	syn1773109	http://dx.doi.org/10.7303/syn1773109	Cre-excised	lentivirus	skin	fibroblast	induced pluripotent stem cell	ECTO
SC11-006	Genomic and Epigenetic Molecular Characterization	miRNA-Seq Data Processing	SAMN05559169	Illumina HiSeq 2000	SC11-006MESO.416.2.13	SRX2019312	NCBI Sequence Read Archive	SRP081654	https://trace.ncbi.nlm.nih.gov/Traces/sra/?study=SRP081654	miRNA-Seq Data Processing	syn1773109	Sage Bionetworks	syn1773109	http://dx.doi.org/10.7303/syn1773109	Cre-excised	lentivirus	skin	fibroblast	induced pluripotent stem cell	MESO-5
SC11-007	Genomic and Epigenetic Molecular Characterization	miRNA-Seq Data Processing	SAMN05559172	Illumina HiSeq 2000	SC11-007DE.416.2.33	SRX2019313	NCBI Sequence Read Archive	SRP081654	https://trace.ncbi.nlm.nih.gov/Traces/sra/?study=SRP081654	miRNA-Seq Data Processing	syn1773109	Sage Bionetworks	syn1773109	http://dx.doi.org/10.7303/syn1773109	Cre-excised	lentivirus	skin	fibroblast	induced pluripotent stem cell	DE
SC11-007	Genomic and Epigenetic Molecular Characterization	miRNA-Seq Data Processing	SAMN05559173	Illumina HiSeq 2000	SC11-007EB.416.2.26	SRX2019314	NCBI Sequence Read Archive	SRP081654	https://trace.ncbi.nlm.nih.gov/Traces/sra/?study=SRP081654	miRNA-Seq Data Processing	syn1773109	Sage Bionetworks	syn1773109	http://dx.doi.org/10.7303/syn1773109	Cre-excised	lentivirus	skin	fibroblast	induced pluripotent stem cell	EB
SC11-007	Genomic and Epigenetic Molecular Characterization	miRNA-Seq Data Processing	SAMN05559174	Illumina HiSeq 2000	SC11-007ECTO.436.1.36	SRX2019315	NCBI Sequence Read Archive	SRP081654	https://trace.ncbi.nlm.nih.gov/Traces/sra/?study=SRP081654	miRNA-Seq Data Processing	syn1773109	Sage Bionetworks	syn1773109	http://dx.doi.org/10.7303/syn1773109	Cre-excised	lentivirus	skin	fibroblast	induced pluripotent stem cell	ECTO
SC11-007	Genomic and Epigenetic Molecular Characterization	miRNA-Seq Data Processing	SAMN05559175	Illumina HiSeq 2000	SC11-007MESO.416.2.14	SRX2019317	NCBI Sequence Read Archive	SRP081654	https://trace.ncbi.nlm.nih.gov/Traces/sra/?study=SRP081654	miRNA-Seq Data Processing	syn1773109	Sage Bionetworks	syn1773109	http://dx.doi.org/10.7303/syn1773109	Cre-excised	lentivirus	skin	fibroblast	induced pluripotent stem cell	MESO-5
SC11-008	Genomic and Epigenetic Molecular Characterization	miRNA-Seq Data Processing	SAMN05559176	Illumina HiSeq 2000	SC11-008.436.1.27	SRX2019318	NCBI Sequence Read Archive	SRP081654	https://trace.ncbi.nlm.nih.gov/Traces/sra/?study=SRP081654	miRNA-Seq Data Processing	syn1773109	Sage Bionetworks	syn1773109	http://dx.doi.org/10.7303/syn1773109	Stromal primed	plasmid	umbilical cord blood	CD34+ cells	induced pluripotent stem cell	SC
SC11-008	Genomic and Epigenetic Molecular Characterization	miRNA-Seq Data Processing	SAMN05559180	Illumina HiSeq 2000	SC11-008BEB.146.6.1	SRX2019255	NCBI Sequence Read Archive	SRP081654	https://trace.ncbi.nlm.nih.gov/Traces/sra/?study=SRP081654	miRNA-Seq Data Processing	syn1773109	Sage Bionetworks	syn1773109	http://dx.doi.org/10.7303/syn1773109	Stromal primed	plasmid	umbilical cord blood	CD34+ cells	induced pluripotent stem cell	EB
SC11-009	Genomic and Epigenetic Molecular Characterization	miRNA-Seq Data Processing	SAMN05559182	Illumina HiSeq 2000	SC11-009.436.1.34	SRX2019319	NCBI Sequence Read Archive	SRP081654	https://trace.ncbi.nlm.nih.gov/Traces/sra/?study=SRP081654	miRNA-Seq Data Processing	syn1773109	Sage Bionetworks	syn1773109	http://dx.doi.org/10.7303/syn1773109	Stromal primed	plasmid	umbilical cord blood	CD34+ cells	induced pluripotent stem cell	SC
SC11-009	Genomic and Epigenetic Molecular Characterization	miRNA-Seq Data Processing	SAMN05559188	Illumina HiSeq 2000	SC11-009EB.239.6.9	SRX2019256	NCBI Sequence Read Archive	SRP081654	https://trace.ncbi.nlm.nih.gov/Traces/sra/?study=SRP081654	miRNA-Seq Data Processing	syn1773109	Sage Bionetworks	syn1773109	http://dx.doi.org/10.7303/syn1773109	Stromal primed	plasmid	umbilical cord blood	CD34+ cells	induced pluripotent stem cell	EB
SC11-010	Genomic and Epigenetic Molecular Characterization	miRNA-Seq Data Processing	SAMN05559191	Illumina HiSeq 2000	SC11-010.436.1.35	SRX2019320	NCBI Sequence Read Archive	SRP081654	https://trace.ncbi.nlm.nih.gov/Traces/sra/?study=SRP081654	miRNA-Seq Data Processing	syn1773109	Sage Bionetworks	syn1773109	http://dx.doi.org/10.7303/syn1773109	Stromal primed	plasmid	umbilical cord blood	CD34+ cells	induced pluripotent stem cell	SC
SC11-010	Genomic and Epigenetic Molecular Characterization	miRNA-Seq Data Processing	SAMN05559195	Illumina HiSeq 2000	SC11-010BEB.146.6.2	SRX2019257	NCBI Sequence Read Archive	SRP081654	https://trace.ncbi.nlm.nih.gov/Traces/sra/?study=SRP081654	miRNA-Seq Data Processing	syn1773109	Sage Bionetworks	syn1773109	http://dx.doi.org/10.7303/syn1773109	Stromal primed	plasmid	umbilical cord blood	CD34+ cells	induced pluripotent stem cell	EB
SC11-012	Genomic and Epigenetic Molecular Characterization	miRNA-Seq Data Processing	SAMN05559197	Illumina HiSeq 2000	SC11-012.436.1.26	SRX2019321	NCBI Sequence Read Archive	SRP081654	https://trace.ncbi.nlm.nih.gov/Traces/sra/?study=SRP081654	miRNA-Seq Data Processing	syn1773109	Sage Bionetworks	syn1773109	http://dx.doi.org/10.7303/syn1773109	Stromal primed	plasmid	umbilical cord blood	CD34+ cells	induced pluripotent stem cell	SC
SC11-012	Genomic and Epigenetic Molecular Characterization	miRNA-Seq Data Processing	SAMN05559201	Illumina HiSeq 2000	SC11-012BEB.146.6.3	SRX2019258	NCBI Sequence Read Archive	SRP081654	https://trace.ncbi.nlm.nih.gov/Traces/sra/?study=SRP081654	miRNA-Seq Data Processing	syn1773109	Sage Bionetworks	syn1773109	http://dx.doi.org/10.7303/syn1773109	Stromal primed	plasmid	umbilical cord blood	CD34+ cells	induced pluripotent stem cell	EB
SC11-013	Genomic and Epigenetic Molecular Characterization	miRNA-Seq Data Processing	SAMN05559202	Illumina HiSeq 2000	SC11-013.436.1.25	SRX2019322	NCBI Sequence Read Archive	SRP081654	https://trace.ncbi.nlm.nih.gov/Traces/sra/?study=SRP081654	miRNA-Seq Data Processing	syn1773109	Sage Bionetworks	syn1773109	http://dx.doi.org/10.7303/syn1773109	Stromal primed	plasmid	umbilical cord blood	CD34+ cells	induced pluripotent stem cell	SC
SC11-013	Genomic and Epigenetic Molecular Characterization	miRNA-Seq Data Processing	SAMN05559206	Illumina HiSeq 2000	SC11-013BEB.146.6.4	SRX2019259	NCBI Sequence Read Archive	SRP081654	https://trace.ncbi.nlm.nih.gov/Traces/sra/?study=SRP081654	miRNA-Seq Data Processing	syn1773109	Sage Bionetworks	syn1773109	http://dx.doi.org/10.7303/syn1773109	Stromal primed	plasmid	umbilical cord blood	CD34+ cells	induced pluripotent stem cell	EB
SC11-013	Genomic and Epigenetic Molecular Characterization	miRNA-Seq Data Processing	SAMN05559208	Illumina HiSeq 2000	SC11-013EB.574.1.28	SRX2019323	NCBI Sequence Read Archive	SRP081654	https://trace.ncbi.nlm.nih.gov/Traces/sra/?study=SRP081654	miRNA-Seq Data Processing	syn1773109	Sage Bionetworks	syn1773109	http://dx.doi.org/10.7303/syn1773109	Stromal primed	plasmid	umbilical cord blood	CD34+ cells	induced pluripotent stem cell	EB
SC11-013	Genomic and Epigenetic Molecular Characterization	miRNA-Seq Data Processing	SAMN05559209	Illumina HiSeq 2000	SC11-013ECTO.574.1.37	SRX2019324	NCBI Sequence Read Archive	SRP081654	https://trace.ncbi.nlm.nih.gov/Traces/sra/?study=SRP081654	miRNA-Seq Data Processing	syn1773109	Sage Bionetworks	syn1773109	http://dx.doi.org/10.7303/syn1773109	Stromal primed	plasmid	umbilical cord blood	CD34+ cells	induced pluripotent stem cell	ECTO
SC11-013	Genomic and Epigenetic Molecular Characterization	miRNA-Seq Data Processing	SAMN05559210	Illumina HiSeq 2000	SC11-013MESO.574.1.36	SRX2019325	NCBI Sequence Read Archive	SRP081654	https://trace.ncbi.nlm.nih.gov/Traces/sra/?study=SRP081654	miRNA-Seq Data Processing	syn1773109	Sage Bionetworks	syn1773109	http://dx.doi.org/10.7303/syn1773109	Stromal primed	plasmid	umbilical cord blood	CD34+ cells	induced pluripotent stem cell	MESO-5
SC11-014	Genomic and Epigenetic Molecular Characterization	miRNA-Seq Data Processing	SAMN05559211	Illumina HiSeq 2000	SC11-014.436.1.32	SRX2019326	NCBI Sequence Read Archive	SRP081654	https://trace.ncbi.nlm.nih.gov/Traces/sra/?study=SRP081654	miRNA-Seq Data Processing	syn1773109	Sage Bionetworks	syn1773109	http://dx.doi.org/10.7303/syn1773109	unknown		blastocyst	inner cell mass	embryonic stem cell	SC
SC11-014	Genomic and Epigenetic Molecular Characterization	miRNA-Seq Data Processing	SAMN05559213	Illumina HiSeq 2000	SC11-014A.134.7.9	syn2248080	Sage Bionetworks	syn1773109	http://dx.doi.org/10.7303/syn1773109	miRNA-Seq Data Processing	syn1773109	Sage Bionetworks	syn1773109	http://dx.doi.org/10.7303/syn1773109	unknown		blastocyst	inner cell mass	embryonic stem cell	SC
SC11-014	Genomic and Epigenetic Molecular Characterization	miRNA-Seq Data Processing	SAMN05559215	Illumina HiSeq 2000	SC11-014B.134.6.21	syn2248094	Sage Bionetworks	syn1773109	http://dx.doi.org/10.7303/syn1773109	miRNA-Seq Data Processing	syn1773109	Sage Bionetworks	syn1773109	http://dx.doi.org/10.7303/syn1773109	unknown		blastocyst	inner cell mass	embryonic stem cell	SC
SC11-014	Genomic and Epigenetic Molecular Characterization	miRNA-Seq Data Processing	SAMN05559217	Illumina HiSeq 2000	SC11-014DE.574.1.42	SRX2019329	NCBI Sequence Read Archive	SRP081654	https://trace.ncbi.nlm.nih.gov/Traces/sra/?study=SRP081654	miRNA-Seq Data Processing	syn1773109	Sage Bionetworks	syn1773109	http://dx.doi.org/10.7303/syn1773109	unknown		blastocyst	inner cell mass	embryonic stem cell	DE
SC11-014	Genomic and Epigenetic Molecular Characterization	miRNA-Seq Data Processing	SAMN05559218	Illumina HiSeq 2000	SC11-014EB.574.1.29	SRX2019330	NCBI Sequence Read Archive	SRP081654	https://trace.ncbi.nlm.nih.gov/Traces/sra/?study=SRP081654	miRNA-Seq Data Processing	syn1773109	Sage Bionetworks	syn1773109	http://dx.doi.org/10.7303/syn1773109	unknown		blastocyst	inner cell mass	embryonic stem cell	EB
SC11-014	Genomic and Epigenetic Molecular Characterization	miRNA-Seq Data Processing	SAMN05559220	Illumina HiSeq 2000	SC11-014ECTO.585.1.29	SRX2019377	NCBI Sequence Read Archive	SRP081654	https://trace.ncbi.nlm.nih.gov/Traces/sra/?study=SRP081654	miRNA-Seq Data Processing	syn1773109	Sage Bionetworks	syn1773109	http://dx.doi.org/10.7303/syn1773109	unknown		blastocyst	inner cell mass	embryonic stem cell	ECTO
SC11-014	Genomic and Epigenetic Molecular Characterization	miRNA-Seq Data Processing	SAMN05559221	Illumina HiSeq 2000	SC11-014MESO.574.1.43	SRX2019331	NCBI Sequence Read Archive	SRP081654	https://trace.ncbi.nlm.nih.gov/Traces/sra/?study=SRP081654	miRNA-Seq Data Processing	syn1773109	Sage Bionetworks	syn1773109	http://dx.doi.org/10.7303/syn1773109	unknown		blastocyst	inner cell mass	embryonic stem cell	MESO-5
SC11-015	Genomic and Epigenetic Molecular Characterization	miRNA-Seq Data Processing	SAMN05559222	Illumina HiSeq 2000	SC11-015.574.1.46	SRX2019332	NCBI Sequence Read Archive	SRP081654	https://trace.ncbi.nlm.nih.gov/Traces/sra/?study=SRP081654	miRNA-Seq Data Processing	syn1773109	Sage Bionetworks	syn1773109	http://dx.doi.org/10.7303/syn1773109	unknown		blastocyst	inner cell mass	embryonic stem cell	SC
SC11-015	Genomic and Epigenetic Molecular Characterization	miRNA-Seq Data Processing	SAMN05559224	Illumina HiSeq 2000	SC11-015AEB.146.6.6	syn2248117	Sage Bionetworks	syn1773109	http://dx.doi.org/10.7303/syn1773109	miRNA-Seq Data Processing	syn1773109	Sage Bionetworks	syn1773109	http://dx.doi.org/10.7303/syn1773109	unknown		blastocyst	inner cell mass	embryonic stem cell	EB
SC11-015	Genomic and Epigenetic Molecular Characterization	miRNA-Seq Data Processing	SAMN05559225	Illumina HiSeq 2000	SC11-015B.134.6.22	syn2248122	Sage Bionetworks	syn1773109	http://dx.doi.org/10.7303/syn1773109	miRNA-Seq Data Processing	syn1773109	Sage Bionetworks	syn1773109	http://dx.doi.org/10.7303/syn1773109	unknown		blastocyst	inner cell mass	embryonic stem cell	SC
SC11-015	Genomic and Epigenetic Molecular Characterization	miRNA-Seq Data Processing	SAMN05559226	Illumina HiSeq 2000	SC11-015BEB.146.6.7	SRX2019260	NCBI Sequence Read Archive	SRP081654	https://trace.ncbi.nlm.nih.gov/Traces/sra/?study=SRP081654	miRNA-Seq Data Processing	syn1773109	Sage Bionetworks	syn1773109	http://dx.doi.org/10.7303/syn1773109	unknown		blastocyst	inner cell mass	embryonic stem cell	EB
SC11-015	Genomic and Epigenetic Molecular Characterization	miRNA-Seq Data Processing	SAMN05559228	Illumina HiSeq 2000	SC11-015EB.239.6.10	syn2248137	Sage Bionetworks	syn1773109	http://dx.doi.org/10.7303/syn1773109	miRNA-Seq Data Processing	syn1773109	Sage Bionetworks	syn1773109	http://dx.doi.org/10.7303/syn1773109	unknown		blastocyst	inner cell mass	embryonic stem cell	EB
SC11-015	Genomic and Epigenetic Molecular Characterization	miRNA-Seq Data Processing	SAMN05559233	Illumina HiSeq 2000	SC11-015MESOD15.239.6.27	SRX2019262	NCBI Sequence Read Archive	SRP081654	https://trace.ncbi.nlm.nih.gov/Traces/sra/?study=SRP081654	miRNA-Seq Data Processing	syn1773109	Sage Bionetworks	syn1773109	http://dx.doi.org/10.7303/syn1773109	unknown		blastocyst	inner cell mass	embryonic stem cell	MESO-15
SC11-015	Genomic and Epigenetic Molecular Characterization	miRNA-Seq Data Processing	SAMN05559234	Illumina HiSeq 2000	SC11-015MESOD30.239.6.30	SRX2019263	NCBI Sequence Read Archive	SRP081654	https://trace.ncbi.nlm.nih.gov/Traces/sra/?study=SRP081654	miRNA-Seq Data Processing	syn1773109	Sage Bionetworks	syn1773109	http://dx.doi.org/10.7303/syn1773109	unknown		blastocyst	inner cell mass	embryonic stem cell	MESO-30
SC11-016	Genomic and Epigenetic Molecular Characterization	miRNA-Seq Data Processing	SAMN05559235	Illumina HiSeq 2000	SC11-016.574.1.47	SRX2019333	NCBI Sequence Read Archive	SRP081654	https://trace.ncbi.nlm.nih.gov/Traces/sra/?study=SRP081654	miRNA-Seq Data Processing	syn1773109	Sage Bionetworks	syn1773109	http://dx.doi.org/10.7303/syn1773109	Feeder and KOSR culture conditions	plasmid	foreskin	fibroblast	induced pluripotent stem cell	SC
SC11-016	Genomic and Epigenetic Molecular Characterization	miRNA-Seq Data Processing	SAMN05559237	Illumina HiSeq 2000	SC11-016AEB.146.6.8	SRX2019264	NCBI Sequence Read Archive	SRP081654	https://trace.ncbi.nlm.nih.gov/Traces/sra/?study=SRP081654	miRNA-Seq Data Processing	syn1773109	Sage Bionetworks	syn1773109	http://dx.doi.org/10.7303/syn1773109	Feeder and KOSR culture conditions	plasmid	foreskin	fibroblast	induced pluripotent stem cell	EB
SC11-016	Genomic and Epigenetic Molecular Characterization	miRNA-Seq Data Processing	SAMN05559241	Illumina HiSeq 2000	SC11-016DE.416.2.34	SRX2019334	NCBI Sequence Read Archive	SRP081654	https://trace.ncbi.nlm.nih.gov/Traces/sra/?study=SRP081654	miRNA-Seq Data Processing	syn1773109	Sage Bionetworks	syn1773109	http://dx.doi.org/10.7303/syn1773109	Feeder and KOSR culture conditions	plasmid	foreskin	fibroblast	induced pluripotent stem cell	DE
SC11-016	Genomic and Epigenetic Molecular Characterization	miRNA-Seq Data Processing	SAMN05559242	Illumina HiSeq 2000	SC11-016EB.416.2.27	syn3261283	Sage Bionetworks	syn1773109	http://dx.doi.org/10.7303/syn1773109	miRNA-Seq Data Processing	syn1773109	Sage Bionetworks	syn1773109	http://dx.doi.org/10.7303/syn1773109	Feeder and KOSR culture conditions	plasmid	foreskin	fibroblast	induced pluripotent stem cell	EB
SC11-016	Genomic and Epigenetic Molecular Characterization	miRNA-Seq Data Processing	SAMN05559243	Illumina HiSeq 2000	SC11-016ECTO.386.2.16	SRX2019335	NCBI Sequence Read Archive	SRP081654	https://trace.ncbi.nlm.nih.gov/Traces/sra/?study=SRP081654	miRNA-Seq Data Processing	syn1773109	Sage Bionetworks	syn1773109	http://dx.doi.org/10.7303/syn1773109	Feeder and KOSR culture conditions	plasmid	foreskin	fibroblast	induced pluripotent stem cell	ECTO
SC11-016	Genomic and Epigenetic Molecular Characterization	miRNA-Seq Data Processing	SAMN05559244	Illumina HiSeq 2000	SC11-016MESO.416.2.15	SRX2019336	NCBI Sequence Read Archive	SRP081654	https://trace.ncbi.nlm.nih.gov/Traces/sra/?study=SRP081654	miRNA-Seq Data Processing	syn1773109	Sage Bionetworks	syn1773109	http://dx.doi.org/10.7303/syn1773109	Feeder and KOSR culture conditions	plasmid	foreskin	fibroblast	induced pluripotent stem cell	MESO-5
SC11-017	Genomic and Epigenetic Molecular Characterization	miRNA-Seq Data Processing	SAMN05559245	Illumina HiSeq 2000	SC11-017.574.1.48	SRX2019337	NCBI Sequence Read Archive	SRP081654	https://trace.ncbi.nlm.nih.gov/Traces/sra/?study=SRP081654	miRNA-Seq Data Processing	syn1773109	Sage Bionetworks	syn1773109	http://dx.doi.org/10.7303/syn1773109	Feeder and KOSR culture conditions	plasmid	foreskin	fibroblast	induced pluripotent stem cell	SC
SC11-017	Genomic and Epigenetic Molecular Characterization	miRNA-Seq Data Processing	SAMN05559246	Illumina HiSeq 2000	SC11-017A.146.6.9	SRX2019265	NCBI Sequence Read Archive	SRP081654	https://trace.ncbi.nlm.nih.gov/Traces/sra/?study=SRP081654	miRNA-Seq Data Processing	syn1773109	Sage Bionetworks	syn1773109	http://dx.doi.org/10.7303/syn1773109	Feeder and KOSR culture conditions	plasmid	foreskin	fibroblast	induced pluripotent stem cell	SC
SC11-017	Genomic and Epigenetic Molecular Characterization	miRNA-Seq Data Processing	SAMN05559250	Illumina HiSeq 2000	SC11-017DE.574.1.32	SRX2019338	NCBI Sequence Read Archive	SRP081654	https://trace.ncbi.nlm.nih.gov/Traces/sra/?study=SRP081654	miRNA-Seq Data Processing	syn1773109	Sage Bionetworks	syn1773109	http://dx.doi.org/10.7303/syn1773109	Feeder and KOSR culture conditions	plasmid	foreskin	fibroblast	induced pluripotent stem cell	DE
SC11-017	Genomic and Epigenetic Molecular Characterization	miRNA-Seq Data Processing	SAMN05559251	Illumina HiSeq 2000	SC11-017EB.416.2.28	SRX2019340	NCBI Sequence Read Archive	SRP081654	https://trace.ncbi.nlm.nih.gov/Traces/sra/?study=SRP081654	miRNA-Seq Data Processing	syn1773109	Sage Bionetworks	syn1773109	http://dx.doi.org/10.7303/syn1773109	Feeder and KOSR culture conditions	plasmid	foreskin	fibroblast	induced pluripotent stem cell	EB
SC11-017	Genomic and Epigenetic Molecular Characterization	miRNA-Seq Data Processing	SAMN05559252	Illumina HiSeq 2000	SC11-017ECTO.386.2.17	SRX2019341	NCBI Sequence Read Archive	SRP081654	https://trace.ncbi.nlm.nih.gov/Traces/sra/?study=SRP081654	miRNA-Seq Data Processing	syn1773109	Sage Bionetworks	syn1773109	http://dx.doi.org/10.7303/syn1773109	Feeder and KOSR culture conditions	plasmid	foreskin	fibroblast	induced pluripotent stem cell	ECTO
SC11-017	Genomic and Epigenetic Molecular Characterization	miRNA-Seq Data Processing	SAMN05559253	Illumina HiSeq 2000	SC11-017MESO.574.1.33	SRX2019342	NCBI Sequence Read Archive	SRP081654	https://trace.ncbi.nlm.nih.gov/Traces/sra/?study=SRP081654	miRNA-Seq Data Processing	syn1773109	Sage Bionetworks	syn1773109	http://dx.doi.org/10.7303/syn1773109	Feeder and KOSR culture conditions	plasmid	foreskin	fibroblast	induced pluripotent stem cell	MESO-5
SC11-018	Genomic and Epigenetic Molecular Characterization	miRNA-Seq Data Processing	SAMN05559254	Illumina HiSeq 2000	SC11-018A.146.6.10	SRX2019266	NCBI Sequence Read Archive	SRP081654	https://trace.ncbi.nlm.nih.gov/Traces/sra/?study=SRP081654	miRNA-Seq Data Processing	syn1773109	Sage Bionetworks	syn1773109	http://dx.doi.org/10.7303/syn1773109	Feeder and KOSR culture conditions	plasmid	foreskin	fibroblast	induced pluripotent stem cell	SC
SC12-005	Genomic and Epigenetic Molecular Characterization	miRNA-Seq Data Processing	SAMN05559258	Illumina HiSeq 2000	SC12-005.585.1.34	SRX2019378	NCBI Sequence Read Archive	SRP081654	https://trace.ncbi.nlm.nih.gov/Traces/sra/?study=SRP081654	miRNA-Seq Data Processing	syn1773109	Sage Bionetworks	syn1773109	http://dx.doi.org/10.7303/syn1773109	unknown	plasmid	skin	fibroblast	induced pluripotent stem cell	SC
SC12-005	Genomic and Epigenetic Molecular Characterization	miRNA-Seq Data Processing	SAMN05559259	Illumina HiSeq 2000	SC12-005A.146.6.11	syn2248224	Sage Bionetworks	syn1773109	http://dx.doi.org/10.7303/syn1773109	miRNA-Seq Data Processing	syn1773109	Sage Bionetworks	syn1773109	http://dx.doi.org/10.7303/syn1773109	unknown	plasmid	skin	fibroblast	induced pluripotent stem cell	SC
SC12-005	Genomic and Epigenetic Molecular Characterization	miRNA-Seq Data Processing	SAMN05559260	Illumina HiSeq 2000	SC12-005B.146.6.12	SRX2019267	NCBI Sequence Read Archive	SRP081654	https://trace.ncbi.nlm.nih.gov/Traces/sra/?study=SRP081654	miRNA-Seq Data Processing	syn1773109	Sage Bionetworks	syn1773109	http://dx.doi.org/10.7303/syn1773109	unknown	plasmid	skin	fibroblast	induced pluripotent stem cell	SC
SC12-005	Genomic and Epigenetic Molecular Characterization	miRNA-Seq Data Processing	SAMN05559261	Illumina HiSeq 2000	SC12-005EB.574.1.30	SRX2019343	NCBI Sequence Read Archive	SRP081654	https://trace.ncbi.nlm.nih.gov/Traces/sra/?study=SRP081654	miRNA-Seq Data Processing	syn1773109	Sage Bionetworks	syn1773109	http://dx.doi.org/10.7303/syn1773109	unknown	plasmid	skin	fibroblast	induced pluripotent stem cell	EB
SC12-006	Genomic and Epigenetic Molecular Characterization	miRNA-Seq Data Processing	SAMN05559262	Illumina HiSeq 2000	SC12-006.585.1.35	SRX2019379	NCBI Sequence Read Archive	SRP081654	https://trace.ncbi.nlm.nih.gov/Traces/sra/?study=SRP081654	miRNA-Seq Data Processing	syn1773109	Sage Bionetworks	syn1773109	http://dx.doi.org/10.7303/syn1773109	unknown	plasmid	skin	fibroblast	induced pluripotent stem cell	SC
SC12-006	Genomic and Epigenetic Molecular Characterization	miRNA-Seq Data Processing	SAMN05559263	Illumina HiSeq 2000	SC12-006A.146.6.21	SRX2019268	NCBI Sequence Read Archive	SRP081654	https://trace.ncbi.nlm.nih.gov/Traces/sra/?study=SRP081654	miRNA-Seq Data Processing	syn1773109	Sage Bionetworks	syn1773109	http://dx.doi.org/10.7303/syn1773109	unknown	plasmid	skin	fibroblast	induced pluripotent stem cell	SC
SC12-006	Genomic and Epigenetic Molecular Characterization	miRNA-Seq Data Processing	SAMN05559264	Illumina HiSeq 2000	SC12-006B.146.6.22	syn2248239	Sage Bionetworks	syn1773109	http://dx.doi.org/10.7303/syn1773109	miRNA-Seq Data Processing	syn1773109	Sage Bionetworks	syn1773109	http://dx.doi.org/10.7303/syn1773109	unknown	plasmid	skin	fibroblast	induced pluripotent stem cell	SC
SC12-006	Genomic and Epigenetic Molecular Characterization	miRNA-Seq Data Processing	SAMN05559265	Illumina HiSeq 2000	SC12-006EB.574.1.31	SRX2019344	NCBI Sequence Read Archive	SRP081654	https://trace.ncbi.nlm.nih.gov/Traces/sra/?study=SRP081654	miRNA-Seq Data Processing	syn1773109	Sage Bionetworks	syn1773109	http://dx.doi.org/10.7303/syn1773109	unknown	plasmid	skin	fibroblast	induced pluripotent stem cell	EB
SC12-020	Genomic and Epigenetic Molecular Characterization	miRNA-Seq Data Processing	SAMN05559273	Illumina HiSeq 2000	SC12-020.181+185+187.5+1+6.4	syn2248287	Sage Bionetworks	syn1773109	http://dx.doi.org/10.7303/syn1773109	miRNA-Seq Data Processing	syn1773109	Sage Bionetworks	syn1773109	http://dx.doi.org/10.7303/syn1773109	Standard: TESR1 + Matrigel or KOSR + MEFs	plasmid	foreskin	fibroblast	induced pluripotent stem cell	SC
SC12-021	Genomic and Epigenetic Molecular Characterization	miRNA-Seq Data Processing	SAMN05559274	Illumina HiSeq 2000	SC12-021.585.1.36	SRX2019380	NCBI Sequence Read Archive	SRP081654	https://trace.ncbi.nlm.nih.gov/Traces/sra/?study=SRP081654	miRNA-Seq Data Processing	syn1773109	Sage Bionetworks	syn1773109	http://dx.doi.org/10.7303/syn1773109	E8	plasmid	foreskin	fibroblast	induced pluripotent stem cell	SC
SC12-022	Genomic and Epigenetic Molecular Characterization	miRNA-Seq Data Processing	SAMN05559277	Illumina HiSeq 2000	SC12-022DE.181+185.6+2.18	syn2248294	Sage Bionetworks	syn1773109	http://dx.doi.org/10.7303/syn1773109	miRNA-Seq Data Processing	syn1773109	Sage Bionetworks	syn1773109	http://dx.doi.org/10.7303/syn1773109	E8	plasmid	foreskin	fibroblast	induced pluripotent stem cell	DE
SC12-022	Genomic and Epigenetic Molecular Characterization	miRNA-Seq Data Processing	SAMN05559278	Illumina HiSeq 2000	SC12-022EB.181+185+187.5+1+6.10	syn2248299	Sage Bionetworks	syn1773109	http://dx.doi.org/10.7303/syn1773109	miRNA-Seq Data Processing	syn1773109	Sage Bionetworks	syn1773109	http://dx.doi.org/10.7303/syn1773109	E8	plasmid	foreskin	fibroblast	induced pluripotent stem cell	EB
SC12-022	Genomic and Epigenetic Molecular Characterization	miRNA-Seq Data Processing	SAMN05559281	Illumina HiSeq 2000	SC12-022MESOD15.239.6.28	SRX2019269	NCBI Sequence Read Archive	SRP081654	https://trace.ncbi.nlm.nih.gov/Traces/sra/?study=SRP081654	miRNA-Seq Data Processing	syn1773109	Sage Bionetworks	syn1773109	http://dx.doi.org/10.7303/syn1773109	E8	plasmid	foreskin	fibroblast	induced pluripotent stem cell	MESO-15
SC12-022	Genomic and Epigenetic Molecular Characterization	miRNA-Seq Data Processing	SAMN05559282	Illumina HiSeq 2000	SC12-022MESOD30.239.6.31	SRX2019270	NCBI Sequence Read Archive	SRP081654	https://trace.ncbi.nlm.nih.gov/Traces/sra/?study=SRP081654	miRNA-Seq Data Processing	syn1773109	Sage Bionetworks	syn1773109	http://dx.doi.org/10.7303/syn1773109	E8	plasmid	foreskin	fibroblast	induced pluripotent stem cell	MESO-30
SC12-022	Genomic and Epigenetic Molecular Characterization	miRNA-Seq Data Processing	SAMN05559283	Illumina HiSeq 2000	SC12-022.585.1.31	SRX2019381	NCBI Sequence Read Archive	SRP081654	https://trace.ncbi.nlm.nih.gov/Traces/sra/?study=SRP081654	miRNA-Seq Data Processing	syn1773109	Sage Bionetworks	syn1773109	http://dx.doi.org/10.7303/syn1773109	E8	plasmid	foreskin	fibroblast	induced pluripotent stem cell	SC
SC12-024	Genomic and Epigenetic Molecular Characterization	miRNA-Seq Data Processing	SAMN05559285	Illumina HiSeq 2000	SC12-024.436.1.33	SRX2019345	NCBI Sequence Read Archive	SRP081654	https://trace.ncbi.nlm.nih.gov/Traces/sra/?study=SRP081654	miRNA-Seq Data Processing	syn1773109	Sage Bionetworks	syn1773109	http://dx.doi.org/10.7303/syn1773109	DMEM-F12/KOSR/0.1 mM BME/0.1mM NEAA/0.1mM L-gluatime/20ng/ml bFGF	retrovirus	foreskin	fibroblast	induced pluripotent stem cell	SC
SC12-024	Genomic and Epigenetic Molecular Characterization	miRNA-Seq Data Processing	SAMN05559286	Illumina HiSeq 2000	SC12-024DE.416.2.35	syn3268933	Sage Bionetworks	syn1773109	http://dx.doi.org/10.7303/syn1773109	miRNA-Seq Data Processing	syn1773109	Sage Bionetworks	syn1773109	http://dx.doi.org/10.7303/syn1773109	DMEM-F12/KOSR/0.1 mM BME/0.1mM NEAA/0.1mM L-gluatime/20ng/ml bFGF	retrovirus	foreskin	fibroblast	induced pluripotent stem cell	DE
SC12-024	Genomic and Epigenetic Molecular Characterization	miRNA-Seq Data Processing	SAMN05559287	Illumina HiSeq 2000	SC12-024EB.585.1.26	SRX2019382	NCBI Sequence Read Archive	SRP081654	https://trace.ncbi.nlm.nih.gov/Traces/sra/?study=SRP081654	miRNA-Seq Data Processing	syn1773109	Sage Bionetworks	syn1773109	http://dx.doi.org/10.7303/syn1773109	DMEM-F12/KOSR/0.1 mM BME/0.1mM NEAA/0.1mM L-gluatime/20ng/ml bFGF	retrovirus	foreskin	fibroblast	induced pluripotent stem cell	EB
SC12-024	Genomic and Epigenetic Molecular Characterization	miRNA-Seq Data Processing	SAMN05559288	Illumina HiSeq 2000	SC12-024ECTO.386.2.18	syn3268942	Sage Bionetworks	syn1773109	http://dx.doi.org/10.7303/syn1773109	miRNA-Seq Data Processing	syn1773109	Sage Bionetworks	syn1773109	http://dx.doi.org/10.7303/syn1773109	DMEM-F12/KOSR/0.1 mM BME/0.1mM NEAA/0.1mM L-gluatime/20ng/ml bFGF	retrovirus	foreskin	fibroblast	induced pluripotent stem cell	ECTO
SC12-024	Genomic and Epigenetic Molecular Characterization	miRNA-Seq Data Processing	SAMN05559289	Illumina HiSeq 2000	SC12-024MESO.416.2.16	SRX2019346	NCBI Sequence Read Archive	SRP081654	https://trace.ncbi.nlm.nih.gov/Traces/sra/?study=SRP081654	miRNA-Seq Data Processing	syn1773109	Sage Bionetworks	syn1773109	http://dx.doi.org/10.7303/syn1773109	DMEM-F12/KOSR/0.1 mM BME/0.1mM NEAA/0.1mM L-gluatime/20ng/ml bFGF	retrovirus	foreskin	fibroblast	induced pluripotent stem cell	MESO-5
SC12-025	Genomic and Epigenetic Molecular Characterization	miRNA-Seq Data Processing	SAMN05559290	Illumina HiSeq 2000	SC12-025.585.1.37	SRX2019384	NCBI Sequence Read Archive	SRP081654	https://trace.ncbi.nlm.nih.gov/Traces/sra/?study=SRP081654	miRNA-Seq Data Processing	syn1773109	Sage Bionetworks	syn1773109	http://dx.doi.org/10.7303/syn1773109	DMEM-F12/KOSR/0.1 mM BME/0.1mM NEAA/0.1mM L-gluatime/20ng/ml bFGF	Sendai virus	foreskin	fibroblast	induced pluripotent stem cell	SC
SC12-025	Genomic and Epigenetic Molecular Characterization	miRNA-Seq Data Processing	SAMN05559292	Illumina HiSeq 2000	SC12-025DE.416.2.36	SRX2019347	NCBI Sequence Read Archive	SRP081654	https://trace.ncbi.nlm.nih.gov/Traces/sra/?study=SRP081654	miRNA-Seq Data Processing	syn1773109	Sage Bionetworks	syn1773109	http://dx.doi.org/10.7303/syn1773109	DMEM-F12/KOSR/0.1 mM BME/0.1mM NEAA/0.1mM L-gluatime/20ng/ml bFGF	Sendai virus	foreskin	fibroblast	induced pluripotent stem cell	DE
SC12-025	Genomic and Epigenetic Molecular Characterization	miRNA-Seq Data Processing	SAMN05559293	Illumina HiSeq 2000	SC12-025EB.181+185+187.5+1+6.1	syn2248321	Sage Bionetworks	syn1773109	http://dx.doi.org/10.7303/syn1773109	miRNA-Seq Data Processing	syn1773109	Sage Bionetworks	syn1773109	http://dx.doi.org/10.7303/syn1773109	DMEM-F12/KOSR/0.1 mM BME/0.1mM NEAA/0.1mM L-gluatime/20ng/ml bFGF	Sendai virus	foreskin	fibroblast	induced pluripotent stem cell	EB
SC12-025	Genomic and Epigenetic Molecular Characterization	miRNA-Seq Data Processing	SAMN05559294	Illumina HiSeq 2000	SC12-025EB.416.2.29	SRX2019348	NCBI Sequence Read Archive	SRP081654	https://trace.ncbi.nlm.nih.gov/Traces/sra/?study=SRP081654	miRNA-Seq Data Processing	syn1773109	Sage Bionetworks	syn1773109	http://dx.doi.org/10.7303/syn1773109	DMEM-F12/KOSR/0.1 mM BME/0.1mM NEAA/0.1mM L-gluatime/20ng/ml bFGF	Sendai virus	foreskin	fibroblast	induced pluripotent stem cell	EB
SC12-025	Genomic and Epigenetic Molecular Characterization	miRNA-Seq Data Processing	SAMN05559295	Illumina HiSeq 2000	SC12-025ECTO.386.2.19	SRX2019349	NCBI Sequence Read Archive	SRP081654	https://trace.ncbi.nlm.nih.gov/Traces/sra/?study=SRP081654	miRNA-Seq Data Processing	syn1773109	Sage Bionetworks	syn1773109	http://dx.doi.org/10.7303/syn1773109	DMEM-F12/KOSR/0.1 mM BME/0.1mM NEAA/0.1mM L-gluatime/20ng/ml bFGF	Sendai virus	foreskin	fibroblast	induced pluripotent stem cell	ECTO
SC12-025	Genomic and Epigenetic Molecular Characterization	miRNA-Seq Data Processing	SAMN05559296	Illumina HiSeq 2000	SC12-025MESO.416.2.21	SRX2019351	NCBI Sequence Read Archive	SRP081654	https://trace.ncbi.nlm.nih.gov/Traces/sra/?study=SRP081654	miRNA-Seq Data Processing	syn1773109	Sage Bionetworks	syn1773109	http://dx.doi.org/10.7303/syn1773109	DMEM-F12/KOSR/0.1 mM BME/0.1mM NEAA/0.1mM L-gluatime/20ng/ml bFGF	Sendai virus	foreskin	fibroblast	induced pluripotent stem cell	MESO-5
SC12-028	Genomic and Epigenetic Molecular Characterization	miRNA-Seq Data Processing	SAMN05559297	Illumina HiSeq 2000	SC12-028.181+185+187.5+1+6.6	syn2248326	Sage Bionetworks	syn1773109	http://dx.doi.org/10.7303/syn1773109	miRNA-Seq Data Processing	syn1773109	Sage Bionetworks	syn1773109	http://dx.doi.org/10.7303/syn1773109	unknown	RNA	foreskin	fibroblast	induced pluripotent stem cell	SC
SC12-029	Genomic and Epigenetic Molecular Characterization	miRNA-Seq Data Processing	SAMN05559298	Illumina HiSeq 2000	SC12-029.181+185+187.5+1+6.7	syn2248331	Sage Bionetworks	syn1773109	http://dx.doi.org/10.7303/syn1773109	miRNA-Seq Data Processing	syn1773109	Sage Bionetworks	syn1773109	http://dx.doi.org/10.7303/syn1773109	unknown	RNA	foreskin	fibroblast	induced pluripotent stem cell	SC
SC12-030	Genomic and Epigenetic Molecular Characterization	miRNA-Seq Data Processing	SAMN05559299	Illumina HiSeq 2000	SC12-030.181+185+187.5+1+6.5	syn2248336	Sage Bionetworks	syn1773109	http://dx.doi.org/10.7303/syn1773109	miRNA-Seq Data Processing	syn1773109	Sage Bionetworks	syn1773109	http://dx.doi.org/10.7303/syn1773109	unknown	RNA	foreskin	fibroblast	induced pluripotent stem cell	SC
SC12-030	Genomic and Epigenetic Molecular Characterization	miRNA-Seq Data Processing	SAMN05559300	Illumina HiSeq 2000	SC12-030DE.181+185+187.5+1+6.14	syn2248341	Sage Bionetworks	syn1773109	http://dx.doi.org/10.7303/syn1773109	miRNA-Seq Data Processing	syn1773109	Sage Bionetworks	syn1773109	http://dx.doi.org/10.7303/syn1773109	unknown	RNA	foreskin	fibroblast	induced pluripotent stem cell	DE
SC12-030	Genomic and Epigenetic Molecular Characterization	miRNA-Seq Data Processing	SAMN05559301	Illumina HiSeq 2000	SC12-030EB.181+185+187.5+1+6.27	syn2248346	Sage Bionetworks	syn1773109	http://dx.doi.org/10.7303/syn1773109	miRNA-Seq Data Processing	syn1773109	Sage Bionetworks	syn1773109	http://dx.doi.org/10.7303/syn1773109	unknown	RNA	foreskin	fibroblast	induced pluripotent stem cell	EB
SC12-030	Genomic and Epigenetic Molecular Characterization	miRNA-Seq Data Processing	SAMN05559302	Illumina HiSeq 2000	SC12-030ECTO.181+185+187.5+1+6.12	syn2248351	Sage Bionetworks	syn1773109	http://dx.doi.org/10.7303/syn1773109	miRNA-Seq Data Processing	syn1773109	Sage Bionetworks	syn1773109	http://dx.doi.org/10.7303/syn1773109	unknown	RNA	foreskin	fibroblast	induced pluripotent stem cell	ECTO
SC12-030	Genomic and Epigenetic Molecular Characterization	miRNA-Seq Data Processing	SAMN05559303	Illumina HiSeq 2000	SC12-030MESO.181+185+187.5+1+6.13	syn2248356	Sage Bionetworks	syn1773109	http://dx.doi.org/10.7303/syn1773109	miRNA-Seq Data Processing	syn1773109	Sage Bionetworks	syn1773109	http://dx.doi.org/10.7303/syn1773109	unknown	RNA	foreskin	fibroblast	induced pluripotent stem cell	MESO-5
SC12-031	Genomic and Epigenetic Molecular Characterization	miRNA-Seq Data Processing	SAMN05559304	Illumina HiSeq 2000	SC12-031.181+185+187.5+1+6.8	syn2248361	Sage Bionetworks	syn1773109	http://dx.doi.org/10.7303/syn1773109	miRNA-Seq Data Processing	syn1773109	Sage Bionetworks	syn1773109	http://dx.doi.org/10.7303/syn1773109	unknown	Sendai virus	foreskin	fibroblast	induced pluripotent stem cell	SC
SC12-031	Genomic and Epigenetic Molecular Characterization	miRNA-Seq Data Processing	SAMN05559305	Illumina HiSeq 2000	SC12-031DE.386.2.15	SRX2019352	NCBI Sequence Read Archive	SRP081654	https://trace.ncbi.nlm.nih.gov/Traces/sra/?study=SRP081654	miRNA-Seq Data Processing	syn1773109	Sage Bionetworks	syn1773109	http://dx.doi.org/10.7303/syn1773109	unknown	Sendai virus	foreskin	fibroblast	induced pluripotent stem cell	DE
SC12-031	Genomic and Epigenetic Molecular Characterization	miRNA-Seq Data Processing	SAMN05559306	Illumina HiSeq 2000	SC12-031EB.416.2.20	SRX2019353	NCBI Sequence Read Archive	SRP081654	https://trace.ncbi.nlm.nih.gov/Traces/sra/?study=SRP081654	miRNA-Seq Data Processing	syn1773109	Sage Bionetworks	syn1773109	http://dx.doi.org/10.7303/syn1773109	unknown	Sendai virus	foreskin	fibroblast	induced pluripotent stem cell	EB
SC12-031	Genomic and Epigenetic Molecular Characterization	miRNA-Seq Data Processing	SAMN05559307	Illumina HiSeq 2000	SC12-031ECTO.386.2.20	SRX2019354	NCBI Sequence Read Archive	SRP081654	https://trace.ncbi.nlm.nih.gov/Traces/sra/?study=SRP081654	miRNA-Seq Data Processing	syn1773109	Sage Bionetworks	syn1773109	http://dx.doi.org/10.7303/syn1773109	unknown	Sendai virus	foreskin	fibroblast	induced pluripotent stem cell	ECTO
SC12-031	Genomic and Epigenetic Molecular Characterization	miRNA-Seq Data Processing	SAMN05559308	Illumina HiSeq 2000	SC12-031MESO.416.2.22	SRX2019355	NCBI Sequence Read Archive	SRP081654	https://trace.ncbi.nlm.nih.gov/Traces/sra/?study=SRP081654	miRNA-Seq Data Processing	syn1773109	Sage Bionetworks	syn1773109	http://dx.doi.org/10.7303/syn1773109	unknown	Sendai virus	foreskin	fibroblast	induced pluripotent stem cell	MESO-5
SC12-034	Genomic and Epigenetic Molecular Characterization	miRNA-Seq Data Processing	SAMN05559309	Illumina HiSeq 2000	SC12-034.181+185+187.5+1+6.32	syn2248366	Sage Bionetworks	syn1773109	http://dx.doi.org/10.7303/syn1773109	miRNA-Seq Data Processing	syn1773109	Sage Bionetworks	syn1773109	http://dx.doi.org/10.7303/syn1773109	unknown	plasmid	amniotic fluid	mesenchymal stem cell	induced pluripotent stem cell	SC
SC12-034	Genomic and Epigenetic Molecular Characterization	miRNA-Seq Data Processing	SAMN05559310	Illumina HiSeq 2000	SC12-034DE.239.6.1	syn2248371	Sage Bionetworks	syn1773109	http://dx.doi.org/10.7303/syn1773109	miRNA-Seq Data Processing	syn1773109	Sage Bionetworks	syn1773109	http://dx.doi.org/10.7303/syn1773109	unknown	plasmid	amniotic fluid	mesenchymal stem cell	induced pluripotent stem cell	DE
SC12-034	Genomic and Epigenetic Molecular Characterization	miRNA-Seq Data Processing	SAMN05559311	Illumina HiSeq 2000	SC12-034EB.239.6.11	SRX2019271	NCBI Sequence Read Archive	SRP081654	https://trace.ncbi.nlm.nih.gov/Traces/sra/?study=SRP081654	miRNA-Seq Data Processing	syn1773109	Sage Bionetworks	syn1773109	http://dx.doi.org/10.7303/syn1773109	unknown	plasmid	amniotic fluid	mesenchymal stem cell	induced pluripotent stem cell	EB
SC12-034	Genomic and Epigenetic Molecular Characterization	miRNA-Seq Data Processing	SAMN05559312	Illumina HiSeq 2000	SC12-034ECTO.239.6.3	SRX2019273	NCBI Sequence Read Archive	SRP081654	https://trace.ncbi.nlm.nih.gov/Traces/sra/?study=SRP081654	miRNA-Seq Data Processing	syn1773109	Sage Bionetworks	syn1773109	http://dx.doi.org/10.7303/syn1773109	unknown	plasmid	amniotic fluid	mesenchymal stem cell	induced pluripotent stem cell	ECTO
SC12-034	Genomic and Epigenetic Molecular Characterization	miRNA-Seq Data Processing	SAMN05559313	Illumina HiSeq 2000	SC12-034MESO.239.6.6	SRX2019274	NCBI Sequence Read Archive	SRP081654	https://trace.ncbi.nlm.nih.gov/Traces/sra/?study=SRP081654	miRNA-Seq Data Processing	syn1773109	Sage Bionetworks	syn1773109	http://dx.doi.org/10.7303/syn1773109	unknown	plasmid	amniotic fluid	mesenchymal stem cell	induced pluripotent stem cell	MESO-5
SC12-034	Genomic and Epigenetic Molecular Characterization	miRNA-Seq Data Processing	SAMN05559314	Illumina HiSeq 2000	SC12-034MESOD15.239.6.34	SRX2019275	NCBI Sequence Read Archive	SRP081654	https://trace.ncbi.nlm.nih.gov/Traces/sra/?study=SRP081654	miRNA-Seq Data Processing	syn1773109	Sage Bionetworks	syn1773109	http://dx.doi.org/10.7303/syn1773109	unknown	plasmid	amniotic fluid	mesenchymal stem cell	induced pluripotent stem cell	MESO-15
SC12-034	Genomic and Epigenetic Molecular Characterization	miRNA-Seq Data Processing	SAMN05559315	Illumina HiSeq 2000	SC12-034MESOD30.239.7.1	SRX2019276	NCBI Sequence Read Archive	SRP081654	https://trace.ncbi.nlm.nih.gov/Traces/sra/?study=SRP081654	miRNA-Seq Data Processing	syn1773109	Sage Bionetworks	syn1773109	http://dx.doi.org/10.7303/syn1773109	unknown	plasmid	amniotic fluid	mesenchymal stem cell	induced pluripotent stem cell	MESO-30
SC12-035	Genomic and Epigenetic Molecular Characterization	miRNA-Seq Data Processing	SAMN05559316	Illumina HiSeq 2000	SC12-035.749.12.35	SRX2019385	NCBI Sequence Read Archive	SRP081654	https://trace.ncbi.nlm.nih.gov/Traces/sra/?study=SRP081654	miRNA-Seq Data Processing	syn1773109	Sage Bionetworks	syn1773109	http://dx.doi.org/10.7303/syn1773109	unknown	plasmid	amniotic fluid	mesenchymal stem cell	induced pluripotent stem cell	SC
SC12-036	Genomic and Epigenetic Molecular Characterization	miRNA-Seq Data Processing	SAMN05559319	Illumina HiSeq 2000	SC12-036DE.239.6.2	SRX2019277	NCBI Sequence Read Archive	SRP081654	https://trace.ncbi.nlm.nih.gov/Traces/sra/?study=SRP081654	miRNA-Seq Data Processing	syn1773109	Sage Bionetworks	syn1773109	http://dx.doi.org/10.7303/syn1773109	unknown	plasmid	bone marrow	CD34+ cells	induced pluripotent stem cell	DE
SC12-036	Genomic and Epigenetic Molecular Characterization	miRNA-Seq Data Processing	SAMN05559320	Illumina HiSeq 2000	SC12-036EB.239.6.12	SRX2019278	NCBI Sequence Read Archive	SRP081654	https://trace.ncbi.nlm.nih.gov/Traces/sra/?study=SRP081654	miRNA-Seq Data Processing	syn1773109	Sage Bionetworks	syn1773109	http://dx.doi.org/10.7303/syn1773109	unknown	plasmid	bone marrow	CD34+ cells	induced pluripotent stem cell	EB
SC12-036	Genomic and Epigenetic Molecular Characterization	miRNA-Seq Data Processing	SAMN05559321	Illumina HiSeq 2000	SC12-036ECTO.239.6.4	SRX2019279	NCBI Sequence Read Archive	SRP081654	https://trace.ncbi.nlm.nih.gov/Traces/sra/?study=SRP081654	miRNA-Seq Data Processing	syn1773109	Sage Bionetworks	syn1773109	http://dx.doi.org/10.7303/syn1773109	unknown	plasmid	bone marrow	CD34+ cells	induced pluripotent stem cell	ECTO
SC12-036	Genomic and Epigenetic Molecular Characterization	miRNA-Seq Data Processing	SAMN05559322	Illumina HiSeq 2000	SC12-036MESO.239.6.7	SRX2019280	NCBI Sequence Read Archive	SRP081654	https://trace.ncbi.nlm.nih.gov/Traces/sra/?study=SRP081654	miRNA-Seq Data Processing	syn1773109	Sage Bionetworks	syn1773109	http://dx.doi.org/10.7303/syn1773109	unknown	plasmid	bone marrow	CD34+ cells	induced pluripotent stem cell	MESO-5
SC12-036	Genomic and Epigenetic Molecular Characterization	miRNA-Seq Data Processing	SAMN05559323	Illumina HiSeq 2000	SC12-036MESOD15.239.6.35	SRX2019281	NCBI Sequence Read Archive	SRP081654	https://trace.ncbi.nlm.nih.gov/Traces/sra/?study=SRP081654	miRNA-Seq Data Processing	syn1773109	Sage Bionetworks	syn1773109	http://dx.doi.org/10.7303/syn1773109	unknown	plasmid	bone marrow	CD34+ cells	induced pluripotent stem cell	MESO-15
SC12-036	Genomic and Epigenetic Molecular Characterization	miRNA-Seq Data Processing	SAMN05559324	Illumina HiSeq 2000	SC12-036MESOD30.239.7.2	SRX2019282	NCBI Sequence Read Archive	SRP081654	https://trace.ncbi.nlm.nih.gov/Traces/sra/?study=SRP081654	miRNA-Seq Data Processing	syn1773109	Sage Bionetworks	syn1773109	http://dx.doi.org/10.7303/syn1773109	unknown	plasmid	bone marrow	CD34+ cells	induced pluripotent stem cell	MESO-30
SC12-037	Genomic and Epigenetic Molecular Characterization	miRNA-Seq Data Processing	SAMN05559325	Illumina HiSeq 2000	SC12-037.181+185+187.5+1+6.29	syn2248451	Sage Bionetworks	syn1773109	http://dx.doi.org/10.7303/syn1773109	miRNA-Seq Data Processing	syn1773109	Sage Bionetworks	syn1773109	http://dx.doi.org/10.7303/syn1773109	unknown	plasmid	bone marrow	CD34+ cells	induced pluripotent stem cell	SC
SC12-037	Genomic and Epigenetic Molecular Characterization	miRNA-Seq Data Processing	SAMN05559326	Illumina HiSeq 2000	SC12-037DE.239.7.12	SRX2019284	NCBI Sequence Read Archive	SRP081654	https://trace.ncbi.nlm.nih.gov/Traces/sra/?study=SRP081654	miRNA-Seq Data Processing	syn1773109	Sage Bionetworks	syn1773109	http://dx.doi.org/10.7303/syn1773109	unknown	plasmid	bone marrow	CD34+ cells	induced pluripotent stem cell	DE
SC12-037	Genomic and Epigenetic Molecular Characterization	miRNA-Seq Data Processing	SAMN05559327	Illumina HiSeq 2000	SC12-037EB.239.6.25	SRX2019285	NCBI Sequence Read Archive	SRP081654	https://trace.ncbi.nlm.nih.gov/Traces/sra/?study=SRP081654	miRNA-Seq Data Processing	syn1773109	Sage Bionetworks	syn1773109	http://dx.doi.org/10.7303/syn1773109	unknown	plasmid	bone marrow	CD34+ cells	induced pluripotent stem cell	EB
SC12-037	Genomic and Epigenetic Molecular Characterization	miRNA-Seq Data Processing	SAMN05559328	Illumina HiSeq 2000	SC12-037ECTO.239.6.5	SRX2019286	NCBI Sequence Read Archive	SRP081654	https://trace.ncbi.nlm.nih.gov/Traces/sra/?study=SRP081654	miRNA-Seq Data Processing	syn1773109	Sage Bionetworks	syn1773109	http://dx.doi.org/10.7303/syn1773109	unknown	plasmid	bone marrow	CD34+ cells	induced pluripotent stem cell	ECTO
SC12-037	Genomic and Epigenetic Molecular Characterization	miRNA-Seq Data Processing	SAMN05559329	Illumina HiSeq 2000	SC12-037MESO.239.6.8	SRX2019287	NCBI Sequence Read Archive	SRP081654	https://trace.ncbi.nlm.nih.gov/Traces/sra/?study=SRP081654	miRNA-Seq Data Processing	syn1773109	Sage Bionetworks	syn1773109	http://dx.doi.org/10.7303/syn1773109	unknown	plasmid	bone marrow	CD34+ cells	induced pluripotent stem cell	MESO-5
SC12-037	Genomic and Epigenetic Molecular Characterization	miRNA-Seq Data Processing	SAMN05559330	Illumina HiSeq 2000	SC12-037MESOD15.239.6.36	SRX2019288	NCBI Sequence Read Archive	SRP081654	https://trace.ncbi.nlm.nih.gov/Traces/sra/?study=SRP081654	miRNA-Seq Data Processing	syn1773109	Sage Bionetworks	syn1773109	http://dx.doi.org/10.7303/syn1773109	unknown	plasmid	bone marrow	CD34+ cells	induced pluripotent stem cell	MESO-15
SC12-037	Genomic and Epigenetic Molecular Characterization	miRNA-Seq Data Processing	SAMN05559331	Illumina HiSeq 2000	SC12-037MESOD30.239.7.3	SRX2019289	NCBI Sequence Read Archive	SRP081654	https://trace.ncbi.nlm.nih.gov/Traces/sra/?study=SRP081654	miRNA-Seq Data Processing	syn1773109	Sage Bionetworks	syn1773109	http://dx.doi.org/10.7303/syn1773109	unknown	plasmid	bone marrow	CD34+ cells	induced pluripotent stem cell	MESO-30
SC12-038	Genomic and Epigenetic Molecular Characterization	miRNA-Seq Data Processing	SAMN05559332	Illumina HiSeq 2000	SC12-038.386.2.13	SRX2019356	NCBI Sequence Read Archive	SRP081654	https://trace.ncbi.nlm.nih.gov/Traces/sra/?study=SRP081654	miRNA-Seq Data Processing	syn1773109	Sage Bionetworks	syn1773109	http://dx.doi.org/10.7303/syn1773109	unknown		blastocyst	inner cell mass	embryonic stem cell	SC
SC12-038	Genomic and Epigenetic Molecular Characterization	miRNA-Seq Data Processing	SAMN05559333	Illumina HiSeq 2000	SC120-38EB.old.574.1.25	SRX2019365	NCBI Sequence Read Archive	SRP081654	https://trace.ncbi.nlm.nih.gov/Traces/sra/?study=SRP081654	miRNA-Seq Data Processing	syn1773109	Sage Bionetworks	syn1773109	http://dx.doi.org/10.7303/syn1773109	unknown		blastocyst	inner cell mass	embryonic stem cell	EB
SC12-038	Genomic and Epigenetic Molecular Characterization	miRNA-Seq Data Processing	SAMN05559334	Illumina HiSeq 2000	SC12-038DE.416.2.18	SRX2019357	NCBI Sequence Read Archive	SRP081654	https://trace.ncbi.nlm.nih.gov/Traces/sra/?study=SRP081654	miRNA-Seq Data Processing	syn1773109	Sage Bionetworks	syn1773109	http://dx.doi.org/10.7303/syn1773109	unknown		blastocyst	inner cell mass	embryonic stem cell	DE
SC12-038	Genomic and Epigenetic Molecular Characterization	miRNA-Seq Data Processing	SAMN05559335	Illumina HiSeq 2000	SC12-038EB.585.1.25	SRX2019386	NCBI Sequence Read Archive	SRP081654	https://trace.ncbi.nlm.nih.gov/Traces/sra/?study=SRP081654	miRNA-Seq Data Processing	syn1773109	Sage Bionetworks	syn1773109	http://dx.doi.org/10.7303/syn1773109	unknown		blastocyst	inner cell mass	embryonic stem cell	EB
SC12-038	Genomic and Epigenetic Molecular Characterization	miRNA-Seq Data Processing	SAMN05559336	Illumina HiSeq 2000	SC12-038ECTO.386.2.21	SRX2019358	NCBI Sequence Read Archive	SRP081654	https://trace.ncbi.nlm.nih.gov/Traces/sra/?study=SRP081654	miRNA-Seq Data Processing	syn1773109	Sage Bionetworks	syn1773109	http://dx.doi.org/10.7303/syn1773109	unknown		blastocyst	inner cell mass	embryonic stem cell	ECTO
SC12-038	Genomic and Epigenetic Molecular Characterization	miRNA-Seq Data Processing	SAMN05559337	Illumina HiSeq 2000	SC12-038MESO.416.2.23	SRX2019359	NCBI Sequence Read Archive	SRP081654	https://trace.ncbi.nlm.nih.gov/Traces/sra/?study=SRP081654	miRNA-Seq Data Processing	syn1773109	Sage Bionetworks	syn1773109	http://dx.doi.org/10.7303/syn1773109	unknown		blastocyst	inner cell mass	embryonic stem cell	MESO-5
SC12-039	Genomic and Epigenetic Molecular Characterization	miRNA-Seq Data Processing	SAMN05559338	Illumina HiSeq 2000	SC12-039.436.1.31	SRX2019360	NCBI Sequence Read Archive	SRP081654	https://trace.ncbi.nlm.nih.gov/Traces/sra/?study=SRP081654	miRNA-Seq Data Processing	syn1773109	Sage Bionetworks	syn1773109	http://dx.doi.org/10.7303/syn1773109	unknown		blastocyst	inner cell mass	embryonic stem cell	SC
SC12-039	Genomic and Epigenetic Molecular Characterization	miRNA-Seq Data Processing	SAMN05559339	Illumina HiSeq 2000	SC12-039DE.416.2.712	SRX2019362	NCBI Sequence Read Archive	SRP081654	https://trace.ncbi.nlm.nih.gov/Traces/sra/?study=SRP081654	miRNA-Seq Data Processing	syn1773109	Sage Bionetworks	syn1773109	http://dx.doi.org/10.7303/syn1773109	unknown		blastocyst	inner cell mass	embryonic stem cell	DE
SC12-039	Genomic and Epigenetic Molecular Characterization	miRNA-Seq Data Processing	SAMN05559340	Illumina HiSeq 2000	SC12-039ECTO.386.2.22	SRX2019363	NCBI Sequence Read Archive	SRP081654	https://trace.ncbi.nlm.nih.gov/Traces/sra/?study=SRP081654	miRNA-Seq Data Processing	syn1773109	Sage Bionetworks	syn1773109	http://dx.doi.org/10.7303/syn1773109	unknown		blastocyst	inner cell mass	embryonic stem cell	ECTO
SC12-039	Genomic and Epigenetic Molecular Characterization	miRNA-Seq Data Processing	SAMN05559341	Illumina HiSeq 2000	SC12-039MESO.416.2.24	SRX2019364	NCBI Sequence Read Archive	SRP081654	https://trace.ncbi.nlm.nih.gov/Traces/sra/?study=SRP081654	miRNA-Seq Data Processing	syn1773109	Sage Bionetworks	syn1773109	http://dx.doi.org/10.7303/syn1773109	unknown		blastocyst	inner cell mass	embryonic stem cell	MESO-5
SC12-040	Genomic and Epigenetic Molecular Characterization	miRNA-Seq Data Processing	SAMN05559342	Illumina HiSeq 2000	SC12-040.436.1.24	syn3269125	Sage Bionetworks	syn1773109	http://dx.doi.org/10.7303/syn1773109	miRNA-Seq Data Processing	syn1773109	Sage Bionetworks	syn1773109	http://dx.doi.org/10.7303/syn1773109	Pluriton Reprogramming Medium was used (Stemgent)	RNA	foreskin	fibroblast	induced pluripotent stem cell	SC
SC13-043	Genomic and Epigenetic Molecular Characterization	miRNA-Seq Data Processing	SAMN05559343	Illumina HiSeq 2000	SC13-043.386.2.14	SRX2019366	NCBI Sequence Read Archive	SRP081654	https://trace.ncbi.nlm.nih.gov/Traces/sra/?study=SRP081654	miRNA-Seq Data Processing	syn1773109	Sage Bionetworks	syn1773109	http://dx.doi.org/10.7303/syn1773109	iPSCs were generated and intially maintained using MEF KSR cultures. After transfer to WiCell, iPSCs expanded in Feeder Independent - TeSR1 Medium.	plasmid	bone marrow	mononuclear	induced pluripotent stem cell	SC
SC13-043	Genomic and Epigenetic Molecular Characterization	miRNA-Seq Data Processing	SAMN05559344	Illumina HiSeq 2000	SC13-043EBOLD.416.2.30	SRX2019368	NCBI Sequence Read Archive	SRP081654	https://trace.ncbi.nlm.nih.gov/Traces/sra/?study=SRP081654	miRNA-Seq Data Processing	syn1773109	Sage Bionetworks	syn1773109	http://dx.doi.org/10.7303/syn1773109	iPSCs were generated and intially maintained using MEF KSR cultures. After transfer to WiCell, iPSCs expanded in Feeder Independent - TeSR1 Medium.	plasmid	bone marrow	mononuclear	induced pluripotent stem cell	EB
SC13-043	Genomic and Epigenetic Molecular Characterization	miRNA-Seq Data Processing	SAMN05559345	Illumina HiSeq 2000	SC13-043EBTEST.416.2.31	SRX2019369	NCBI Sequence Read Archive	SRP081654	https://trace.ncbi.nlm.nih.gov/Traces/sra/?study=SRP081654	miRNA-Seq Data Processing	syn1773109	Sage Bionetworks	syn1773109	http://dx.doi.org/10.7303/syn1773109	iPSCs were generated and intially maintained using MEF KSR cultures. After transfer to WiCell, iPSCs expanded in Feeder Independent - TeSR1 Medium.	plasmid	bone marrow	mononuclear	induced pluripotent stem cell	EB
SC13-043	Genomic and Epigenetic Molecular Characterization	miRNA-Seq Data Processing	SAMN05559346	Illumina HiSeq 2000	SC13-043DE.416.2.19	SRX2019367	NCBI Sequence Read Archive	SRP081654	https://trace.ncbi.nlm.nih.gov/Traces/sra/?study=SRP081654	miRNA-Seq Data Processing	syn1773109	Sage Bionetworks	syn1773109	http://dx.doi.org/10.7303/syn1773109	iPSCs were generated and intially maintained using MEF KSR cultures. After transfer to WiCell, iPSCs expanded in Feeder Independent - TeSR1 Medium.	plasmid	bone marrow	mononuclear	induced pluripotent stem cell	DE
SC13-043	Genomic and Epigenetic Molecular Characterization	miRNA-Seq Data Processing	SAMN05559347	Illumina HiSeq 2000	SC13-043ECTO.386.2.23	SRX2019370	NCBI Sequence Read Archive	SRP081654	https://trace.ncbi.nlm.nih.gov/Traces/sra/?study=SRP081654	miRNA-Seq Data Processing	syn1773109	Sage Bionetworks	syn1773109	http://dx.doi.org/10.7303/syn1773109	iPSCs were generated and intially maintained using MEF KSR cultures. After transfer to WiCell, iPSCs expanded in Feeder Independent - TeSR1 Medium.	plasmid	bone marrow	mononuclear	induced pluripotent stem cell	ECTO
SC13-043	Genomic and Epigenetic Molecular Characterization	miRNA-Seq Data Processing	SAMN05559348	Illumina HiSeq 2000	SC13-043MESO.436.1.28	SRX2019371	NCBI Sequence Read Archive	SRP081654	https://trace.ncbi.nlm.nih.gov/Traces/sra/?study=SRP081654	miRNA-Seq Data Processing	syn1773109	Sage Bionetworks	syn1773109	http://dx.doi.org/10.7303/syn1773109	iPSCs were generated and intially maintained using MEF KSR cultures. After transfer to WiCell, iPSCs expanded in Feeder Independent - TeSR1 Medium.	plasmid	bone marrow	mononuclear	induced pluripotent stem cell	MESO-5
SC13-044	Genomic and Epigenetic Molecular Characterization	miRNA-Seq Data Processing	SAMN05559349	Illumina HiSeq 2000	SC13-044.239.6.32	SRX2019290	NCBI Sequence Read Archive	SRP081654	https://trace.ncbi.nlm.nih.gov/Traces/sra/?study=SRP081654	miRNA-Seq Data Processing	syn1773109	Sage Bionetworks	syn1773109	http://dx.doi.org/10.7303/syn1773109	iPSCs were generated and intially maintained using MEF KSR cultures. After transfer to WiCell, iPSCs expanded in Feeder Independent - TeSR1 Medium.	plasmid	bone marrow	mononuclear	induced pluripotent stem cell	SC
SC13-044	Genomic and Epigenetic Molecular Characterization	miRNA-Seq Data Processing	SAMN05559351	Illumina HiSeq 2000	SC13-044DE.239.7.4	SRX2019291	NCBI Sequence Read Archive	SRP081654	https://trace.ncbi.nlm.nih.gov/Traces/sra/?study=SRP081654	miRNA-Seq Data Processing	syn1773109	Sage Bionetworks	syn1773109	http://dx.doi.org/10.7303/syn1773109	iPSCs were generated and intially maintained using MEF KSR cultures. After transfer to WiCell, iPSCs expanded in Feeder Independent - TeSR1 Medium.	plasmid	bone marrow	mononuclear	induced pluripotent stem cell	DE
SC13-044	Genomic and Epigenetic Molecular Characterization	miRNA-Seq Data Processing	SAMN05559353	Illumina HiSeq 2000	SC13-044EB.239.7.28	syn2248530	Sage Bionetworks	syn1773109	http://dx.doi.org/10.7303/syn1773109	miRNA-Seq Data Processing	syn1773109	Sage Bionetworks	syn1773109	http://dx.doi.org/10.7303/syn1773109	iPSCs were generated and intially maintained using MEF KSR cultures. After transfer to WiCell, iPSCs expanded in Feeder Independent - TeSR1 Medium.	plasmid	bone marrow	mononuclear	induced pluripotent stem cell	EB
SC13-044	Genomic and Epigenetic Molecular Characterization	miRNA-Seq Data Processing	SAMN05559355	Illumina HiSeq 2000	SC13-044ECTO.239.7.7	SRX2019292	NCBI Sequence Read Archive	SRP081654	https://trace.ncbi.nlm.nih.gov/Traces/sra/?study=SRP081654	miRNA-Seq Data Processing	syn1773109	Sage Bionetworks	syn1773109	http://dx.doi.org/10.7303/syn1773109	iPSCs were generated and intially maintained using MEF KSR cultures. After transfer to WiCell, iPSCs expanded in Feeder Independent - TeSR1 Medium.	plasmid	bone marrow	mononuclear	induced pluripotent stem cell	ECTO
SC13-044	Genomic and Epigenetic Molecular Characterization	miRNA-Seq Data Processing	SAMN05559356	Illumina HiSeq 2000	SC13-044MESO.239.7.10	SRX2019293	NCBI Sequence Read Archive	SRP081654	https://trace.ncbi.nlm.nih.gov/Traces/sra/?study=SRP081654	miRNA-Seq Data Processing	syn1773109	Sage Bionetworks	syn1773109	http://dx.doi.org/10.7303/syn1773109	iPSCs were generated and intially maintained using MEF KSR cultures. After transfer to WiCell, iPSCs expanded in Feeder Independent - TeSR1 Medium.	plasmid	bone marrow	mononuclear	induced pluripotent stem cell	MESO-5
SC13-045	Genomic and Epigenetic Molecular Characterization	miRNA-Seq Data Processing	SAMN05559357	Illumina HiSeq 2000	SC13-045.239.6.33	SRX2019295	NCBI Sequence Read Archive	SRP081654	https://trace.ncbi.nlm.nih.gov/Traces/sra/?study=SRP081654	miRNA-Seq Data Processing	syn1773109	Sage Bionetworks	syn1773109	http://dx.doi.org/10.7303/syn1773109	iPSCs were generated and intially maintained using MEF KSR cultures. After transfer to WiCell, iPSCs expanded in Feeder Independent - TeSR1 Medium.	plasmid	umbilical cord blood	mononuclear	induced pluripotent stem cell	SC
SC13-045	Genomic and Epigenetic Molecular Characterization	miRNA-Seq Data Processing	SAMN05559359	Illumina HiSeq 2000	SC13-045DE.239.7.5	SRX2019296	NCBI Sequence Read Archive	SRP081654	https://trace.ncbi.nlm.nih.gov/Traces/sra/?study=SRP081654	miRNA-Seq Data Processing	syn1773109	Sage Bionetworks	syn1773109	http://dx.doi.org/10.7303/syn1773109	iPSCs were generated and intially maintained using MEF KSR cultures. After transfer to WiCell, iPSCs expanded in Feeder Independent - TeSR1 Medium.	plasmid	umbilical cord blood	mononuclear	induced pluripotent stem cell	DE
SC13-045	Genomic and Epigenetic Molecular Characterization	miRNA-Seq Data Processing	SAMN05559361	Illumina HiSeq 2000	SC13-045EB.239.7.29	SRX2019297	NCBI Sequence Read Archive	SRP081654	https://trace.ncbi.nlm.nih.gov/Traces/sra/?study=SRP081654	miRNA-Seq Data Processing	syn1773109	Sage Bionetworks	syn1773109	http://dx.doi.org/10.7303/syn1773109	iPSCs were generated and intially maintained using MEF KSR cultures. After transfer to WiCell, iPSCs expanded in Feeder Independent - TeSR1 Medium.	plasmid	umbilical cord blood	mononuclear	induced pluripotent stem cell	EB
SC13-045	Genomic and Epigenetic Molecular Characterization	miRNA-Seq Data Processing	SAMN05559363	Illumina HiSeq 2000	SC13-045ECTO.239.7.8	SRX2019298	NCBI Sequence Read Archive	SRP081654	https://trace.ncbi.nlm.nih.gov/Traces/sra/?study=SRP081654	miRNA-Seq Data Processing	syn1773109	Sage Bionetworks	syn1773109	http://dx.doi.org/10.7303/syn1773109	iPSCs were generated and intially maintained using MEF KSR cultures. After transfer to WiCell, iPSCs expanded in Feeder Independent - TeSR1 Medium.	plasmid	umbilical cord blood	mononuclear	induced pluripotent stem cell	ECTO
SC13-045	Genomic and Epigenetic Molecular Characterization	miRNA-Seq Data Processing	SAMN05559364	Illumina HiSeq 2000	SC13-045MESO.239.7.27	SRX2019299	NCBI Sequence Read Archive	SRP081654	https://trace.ncbi.nlm.nih.gov/Traces/sra/?study=SRP081654	miRNA-Seq Data Processing	syn1773109	Sage Bionetworks	syn1773109	http://dx.doi.org/10.7303/syn1773109	iPSCs were generated and intially maintained using MEF KSR cultures. After transfer to WiCell, iPSCs expanded in Feeder Independent - TeSR1 Medium.	plasmid	umbilical cord blood	mononuclear	induced pluripotent stem cell	MESO-5
SC13-049	Genomic and Epigenetic Molecular Characterization	miRNA-Seq Data Processing	SAMN05559365	Illumina HiSeq 2000	SC13-049.239.7.25	SRX2019300	NCBI Sequence Read Archive	SRP081654	https://trace.ncbi.nlm.nih.gov/Traces/sra/?study=SRP081654	miRNA-Seq Data Processing	syn1773109	Sage Bionetworks	syn1773109	http://dx.doi.org/10.7303/syn1773109	unknown	retrovirus	skin	fibroblast	induced pluripotent stem cell	SC
SC13-049	Genomic and Epigenetic Molecular Characterization	miRNA-Seq Data Processing	SAMN05559366	Illumina HiSeq 2000	SC13-049DE.239.7.6	SRX2019301	NCBI Sequence Read Archive	SRP081654	https://trace.ncbi.nlm.nih.gov/Traces/sra/?study=SRP081654	miRNA-Seq Data Processing	syn1773109	Sage Bionetworks	syn1773109	http://dx.doi.org/10.7303/syn1773109	unknown	retrovirus	skin	fibroblast	induced pluripotent stem cell	DE
SC13-049	Genomic and Epigenetic Molecular Characterization	miRNA-Seq Data Processing	SAMN05559367	Illumina HiSeq 2000	SC13-049EB.239.7.30	SRX2019302	NCBI Sequence Read Archive	SRP081654	https://trace.ncbi.nlm.nih.gov/Traces/sra/?study=SRP081654	miRNA-Seq Data Processing	syn1773109	Sage Bionetworks	syn1773109	http://dx.doi.org/10.7303/syn1773109	unknown	retrovirus	skin	fibroblast	induced pluripotent stem cell	EB
SC13-049	Genomic and Epigenetic Molecular Characterization	miRNA-Seq Data Processing	SAMN05559368	Illumina HiSeq 2000	SC13-049ECTO.239.7.9	SRX2019303	NCBI Sequence Read Archive	SRP081654	https://trace.ncbi.nlm.nih.gov/Traces/sra/?study=SRP081654	miRNA-Seq Data Processing	syn1773109	Sage Bionetworks	syn1773109	http://dx.doi.org/10.7303/syn1773109	unknown	retrovirus	skin	fibroblast	induced pluripotent stem cell	ECTO
SC13-049	Genomic and Epigenetic Molecular Characterization	miRNA-Seq Data Processing	SAMN05559369	Illumina HiSeq 2000	SC13-049MESO.239.7.11	SRX2019304	NCBI Sequence Read Archive	SRP081654	https://trace.ncbi.nlm.nih.gov/Traces/sra/?study=SRP081654	miRNA-Seq Data Processing	syn1773109	Sage Bionetworks	syn1773109	http://dx.doi.org/10.7303/syn1773109	unknown	retrovirus	skin	fibroblast	induced pluripotent stem cell	MESO-5
SC14-066	Genomic and Epigenetic Molecular Characterization	miRNA-Seq Data Processing	SAMN05559370	Illumina HiSeq 2000	SC14-066.574.1.34	SRX2019373	NCBI Sequence Read Archive	SRP081654	https://trace.ncbi.nlm.nih.gov/Traces/sra/?study=SRP081654	miRNA-Seq Data Processing	syn1773109	Sage Bionetworks	syn1773109	http://dx.doi.org/10.7303/syn1773109	unknown		blastocyst	inner cell mass	embryonic stem cell	SC
SC14-066	Genomic and Epigenetic Molecular Characterization	miRNA-Seq Data Processing	SAMN05559371	Illumina HiSeq 2000	SC14-066DE.749.12.34	SRX2019387	NCBI Sequence Read Archive	SRP081654	https://trace.ncbi.nlm.nih.gov/Traces/sra/?study=SRP081654	miRNA-Seq Data Processing	syn1773109	Sage Bionetworks	syn1773109	http://dx.doi.org/10.7303/syn1773109	unknown		blastocyst	inner cell mass	embryonic stem cell	DE
SC14-066	Genomic and Epigenetic Molecular Characterization	miRNA-Seq Data Processing	SAMN05559372	Illumina HiSeq 2000	SC14-066EB.585.1.28	SRX2019388	NCBI Sequence Read Archive	SRP081654	https://trace.ncbi.nlm.nih.gov/Traces/sra/?study=SRP081654	miRNA-Seq Data Processing	syn1773109	Sage Bionetworks	syn1773109	http://dx.doi.org/10.7303/syn1773109	unknown		blastocyst	inner cell mass	embryonic stem cell	EB
SC14-066	Genomic and Epigenetic Molecular Characterization	miRNA-Seq Data Processing	SAMN05559373	Illumina HiSeq 2000	SC14-066ECTO.574.1.38	syn3269214	Sage Bionetworks	syn1773109	http://dx.doi.org/10.7303/syn1773109	miRNA-Seq Data Processing	syn1773109	Sage Bionetworks	syn1773109	http://dx.doi.org/10.7303/syn1773109	unknown		blastocyst	inner cell mass	embryonic stem cell	ECTO
SC14-066	Genomic and Epigenetic Molecular Characterization	miRNA-Seq Data Processing	SAMN05559374	Illumina HiSeq 2000	SC14-066MESO.749.12.33	SRX2019389	NCBI Sequence Read Archive	SRP081654	https://trace.ncbi.nlm.nih.gov/Traces/sra/?study=SRP081654	miRNA-Seq Data Processing	syn1773109	Sage Bionetworks	syn1773109	http://dx.doi.org/10.7303/syn1773109	unknown		blastocyst	inner cell mass	embryonic stem cell	MESO-5
SC14-067	Genomic and Epigenetic Molecular Characterization	miRNA-Seq Data Processing	SAMN05559375	Illumina HiSeq 2000	SC14-067.585.1.27	SRX2019390	NCBI Sequence Read Archive	SRP081654	https://trace.ncbi.nlm.nih.gov/Traces/sra/?study=SRP081654	miRNA-Seq Data Processing	syn1773109	Sage Bionetworks	syn1773109	http://dx.doi.org/10.7303/syn1773109	unknown		blastocyst	inner cell mass	embryonic stem cell	SC
SC14-067	Genomic and Epigenetic Molecular Characterization	miRNA-Seq Data Processing	SAMN05559376	Illumina HiSeq 2000	SC14-067DE.574.1.40	syn3269224	Sage Bionetworks	syn1773109	http://dx.doi.org/10.7303/syn1773109	miRNA-Seq Data Processing	syn1773109	Sage Bionetworks	syn1773109	http://dx.doi.org/10.7303/syn1773109	unknown		blastocyst	inner cell mass	embryonic stem cell	DE
SC14-067	Genomic and Epigenetic Molecular Characterization	miRNA-Seq Data Processing	SAMN05559377	Illumina HiSeq 2000	SC14-067EB.574.1.35	SRX2019374	NCBI Sequence Read Archive	SRP081654	https://trace.ncbi.nlm.nih.gov/Traces/sra/?study=SRP081654	miRNA-Seq Data Processing	syn1773109	Sage Bionetworks	syn1773109	http://dx.doi.org/10.7303/syn1773109	unknown		blastocyst	inner cell mass	embryonic stem cell	EB
SC14-067	Genomic and Epigenetic Molecular Characterization	miRNA-Seq Data Processing	SAMN05559378	Illumina HiSeq 2000	SC14-067ECTO.574.1.39	SRX2019375	NCBI Sequence Read Archive	SRP081654	https://trace.ncbi.nlm.nih.gov/Traces/sra/?study=SRP081654	miRNA-Seq Data Processing	syn1773109	Sage Bionetworks	syn1773109	http://dx.doi.org/10.7303/syn1773109	unknown		blastocyst	inner cell mass	embryonic stem cell	ECTO
SC14-067	Genomic and Epigenetic Molecular Characterization	miRNA-Seq Data Processing	SAMN05559379	Illumina HiSeq 2000	SC14-067MESO.574.1.41	SRX2019376	NCBI Sequence Read Archive	SRP081654	https://trace.ncbi.nlm.nih.gov/Traces/sra/?study=SRP081654	miRNA-Seq Data Processing	syn1773109	Sage Bionetworks	syn1773109	http://dx.doi.org/10.7303/syn1773109	unknown		blastocyst	inner cell mass	embryonic stem cell	MESO-5
SC14-069	Genomic and Epigenetic Molecular Characterization	miRNA-Seq Data Processing	SAMN05559380	Illumina HiSeq 2000	SC14-069.585.1.30	SRX2019391	NCBI Sequence Read Archive	SRP081654	https://trace.ncbi.nlm.nih.gov/Traces/sra/?study=SRP081654	miRNA-Seq Data Processing	syn1773109	Sage Bionetworks	syn1773109	http://dx.doi.org/10.7303/syn1773109	Stromal non-primed	plasmid	umbilical cord blood	CD34+ cells	induced pluripotent stem cell	SC
SC14-069	Genomic and Epigenetic Molecular Characterization	miRNA-Seq Data Processing	SAMN05559381	Illumina HiSeq 2000	SC14-069DE.749.12.43	syn3276696	Sage Bionetworks	syn1773109	http://dx.doi.org/10.7303/syn1773109	miRNA-Seq Data Processing	syn1773109	Sage Bionetworks	syn1773109	http://dx.doi.org/10.7303/syn1773109	Stromal non-primed	plasmid	umbilical cord blood	CD34+ cells	induced pluripotent stem cell	DE
SC14-069	Genomic and Epigenetic Molecular Characterization	miRNA-Seq Data Processing	SAMN05559382	Illumina HiSeq 2000	SC14-069EB.749.12.25	syn3276705	Sage Bionetworks	syn1773109	http://dx.doi.org/10.7303/syn1773109	miRNA-Seq Data Processing	syn1773109	Sage Bionetworks	syn1773109	http://dx.doi.org/10.7303/syn1773109	Stromal non-primed	plasmid	umbilical cord blood	CD34+ cells	induced pluripotent stem cell	EB
SC14-069	Genomic and Epigenetic Molecular Characterization	miRNA-Seq Data Processing	SAMN05559383	Illumina HiSeq 2000	SC14-069ECTO.749.12.44	SRX2019392	NCBI Sequence Read Archive	SRP081654	https://trace.ncbi.nlm.nih.gov/Traces/sra/?study=SRP081654	miRNA-Seq Data Processing	syn1773109	Sage Bionetworks	syn1773109	http://dx.doi.org/10.7303/syn1773109	Stromal non-primed	plasmid	umbilical cord blood	CD34+ cells	induced pluripotent stem cell	ECTO
SC14-069	Genomic and Epigenetic Molecular Characterization	miRNA-Seq Data Processing	SAMN05559384	Illumina HiSeq 2000	SC14-069MESO.749.12.45	syn3276723	Sage Bionetworks	syn1773109	http://dx.doi.org/10.7303/syn1773109	miRNA-Seq Data Processing	syn1773109	Sage Bionetworks	syn1773109	http://dx.doi.org/10.7303/syn1773109	Stromal non-primed	plasmid	umbilical cord blood	CD34+ cells	induced pluripotent stem cell	MESO-5
SC14-070	Genomic and Epigenetic Molecular Characterization	miRNA-Seq Data Processing	SAMN05559385	Illumina HiSeq 2000	SC14-070.749.12.26	SRX2019393	NCBI Sequence Read Archive	SRP081654	https://trace.ncbi.nlm.nih.gov/Traces/sra/?study=SRP081654	miRNA-Seq Data Processing	syn1773109	Sage Bionetworks	syn1773109	http://dx.doi.org/10.7303/syn1773109	Stromal non-primed	plasmid	umbilical cord blood	CD34+ cells	induced pluripotent stem cell	SC
SC14-070	Genomic and Epigenetic Molecular Characterization	miRNA-Seq Data Processing	SAMN05559386	Illumina HiSeq 2000	SC14-070DE.749.12.36	SRX2019395	NCBI Sequence Read Archive	SRP081654	https://trace.ncbi.nlm.nih.gov/Traces/sra/?study=SRP081654	miRNA-Seq Data Processing	syn1773109	Sage Bionetworks	syn1773109	http://dx.doi.org/10.7303/syn1773109	Stromal non-primed	plasmid	umbilical cord blood	CD34+ cells	induced pluripotent stem cell	DE
SC14-070	Genomic and Epigenetic Molecular Characterization	miRNA-Seq Data Processing	SAMN05559388	Illumina HiSeq 2000	SC14-070ECTO.749.12.37	SRX2019396	NCBI Sequence Read Archive	SRP081654	https://trace.ncbi.nlm.nih.gov/Traces/sra/?study=SRP081654	miRNA-Seq Data Processing	syn1773109	Sage Bionetworks	syn1773109	http://dx.doi.org/10.7303/syn1773109	Stromal non-primed	plasmid	umbilical cord blood	CD34+ cells	induced pluripotent stem cell	ECTO
SC14-070	Genomic and Epigenetic Molecular Characterization	miRNA-Seq Data Processing	SAMN05559389	Illumina HiSeq 2000	SC14-070MESO.749.12.38	syn3276757	Sage Bionetworks	syn1773109	http://dx.doi.org/10.7303/syn1773109	miRNA-Seq Data Processing	syn1773109	Sage Bionetworks	syn1773109	http://dx.doi.org/10.7303/syn1773109	Stromal non-primed	plasmid	umbilical cord blood	CD34+ cells	induced pluripotent stem cell	MESO-5
SC14-071	Genomic and Epigenetic Molecular Characterization	miRNA-Seq Data Processing	SAMN05559390	Illumina HiSeq 2000	SC14-071.749.12.27	syn3276766	Sage Bionetworks	syn1773109	http://dx.doi.org/10.7303/syn1773109	miRNA-Seq Data Processing	syn1773109	Sage Bionetworks	syn1773109	http://dx.doi.org/10.7303/syn1773109	Stromal non-primed	plasmid	umbilical cord blood	CD34+ cells	induced pluripotent stem cell	SC
SC14-071	Genomic and Epigenetic Molecular Characterization	miRNA-Seq Data Processing	SAMN05559391	Illumina HiSeq 2000	SC14-071DE.749.12.39	SRX2019397	NCBI Sequence Read Archive	SRP081654	https://trace.ncbi.nlm.nih.gov/Traces/sra/?study=SRP081654	miRNA-Seq Data Processing	syn1773109	Sage Bionetworks	syn1773109	http://dx.doi.org/10.7303/syn1773109	Stromal non-primed	plasmid	umbilical cord blood	CD34+ cells	induced pluripotent stem cell	DE
SC14-071	Genomic and Epigenetic Molecular Characterization	miRNA-Seq Data Processing	SAMN05559393	Illumina HiSeq 2000	SC14-071ECTO.749.12.40	SRX2019398	NCBI Sequence Read Archive	SRP081654	https://trace.ncbi.nlm.nih.gov/Traces/sra/?study=SRP081654	miRNA-Seq Data Processing	syn1773109	Sage Bionetworks	syn1773109	http://dx.doi.org/10.7303/syn1773109	Stromal non-primed	plasmid	umbilical cord blood	CD34+ cells	induced pluripotent stem cell	ECTO
SC14-071	Genomic and Epigenetic Molecular Characterization	miRNA-Seq Data Processing	SAMN05559394	Illumina HiSeq 2000	SC14-071MESO.749.12.41	syn3276789	Sage Bionetworks	syn1773109	http://dx.doi.org/10.7303/syn1773109	miRNA-Seq Data Processing	syn1773109	Sage Bionetworks	syn1773109	http://dx.doi.org/10.7303/syn1773109	Stromal non-primed	plasmid	umbilical cord blood	CD34+ cells	induced pluripotent stem cell	MESO-5
SC14-072	Genomic and Epigenetic Molecular Characterization	miRNA-Seq Data Processing	SAMN05559395	Illumina HiSeq 2000	SC14-072.749.12.28	SRX2019399	NCBI Sequence Read Archive	SRP081654	https://trace.ncbi.nlm.nih.gov/Traces/sra/?study=SRP081654	miRNA-Seq Data Processing	syn1773109	Sage Bionetworks	syn1773109	http://dx.doi.org/10.7303/syn1773109	Stromal primed	plasmid	umbilical cord blood	CD34+ cells	induced pluripotent stem cell	SC
SC14-072	Genomic and Epigenetic Molecular Characterization	miRNA-Seq Data Processing	SAMN05559396	Illumina HiSeq 2000	SC14-072EB.749.12.42	syn3277024	Sage Bionetworks	syn1773109	http://dx.doi.org/10.7303/syn1773109	miRNA-Seq Data Processing	syn1773109	Sage Bionetworks	syn1773109	http://dx.doi.org/10.7303/syn1773109	Stromal primed	plasmid	umbilical cord blood	CD34+ cells	induced pluripotent stem cell	EB
SC14-073	Genomic and Epigenetic Molecular Characterization	miRNA-Seq Data Processing	SAMN05559397	Illumina HiSeq 2000	SC14-073.749.12.29	SRX2019400	NCBI Sequence Read Archive	SRP081654	https://trace.ncbi.nlm.nih.gov/Traces/sra/?study=SRP081654	miRNA-Seq Data Processing	syn1773109	Sage Bionetworks	syn1773109	http://dx.doi.org/10.7303/syn1773109	Stromal primed	plasmid	umbilical cord blood	CD34+ cells	induced pluripotent stem cell	SC
SC14-073	Genomic and Epigenetic Molecular Characterization	miRNA-Seq Data Processing	SAMN05559398	Illumina HiSeq 2000	SC14-073DE.749.12.48	syn3277042	Sage Bionetworks	syn1773109	http://dx.doi.org/10.7303/syn1773109	miRNA-Seq Data Processing	syn1773109	Sage Bionetworks	syn1773109	http://dx.doi.org/10.7303/syn1773109	Stromal primed	plasmid	umbilical cord blood	CD34+ cells	induced pluripotent stem cell	DE
SC14-073	Genomic and Epigenetic Molecular Characterization	miRNA-Seq Data Processing	SAMN05559399	Illumina HiSeq 2000	SC14-073EB.749.12.31	syn3277053	Sage Bionetworks	syn1773109	http://dx.doi.org/10.7303/syn1773109	miRNA-Seq Data Processing	syn1773109	Sage Bionetworks	syn1773109	http://dx.doi.org/10.7303/syn1773109	Stromal primed	plasmid	umbilical cord blood	CD34+ cells	induced pluripotent stem cell	EB
SC14-073	Genomic and Epigenetic Molecular Characterization	miRNA-Seq Data Processing	SAMN05559400	Illumina HiSeq 2000	SC14-073ECTO.749.12.46	SRX2019401	NCBI Sequence Read Archive	SRP081654	https://trace.ncbi.nlm.nih.gov/Traces/sra/?study=SRP081654	miRNA-Seq Data Processing	syn1773109	Sage Bionetworks	syn1773109	http://dx.doi.org/10.7303/syn1773109	Stromal primed	plasmid	umbilical cord blood	CD34+ cells	induced pluripotent stem cell	ECTO
SC14-073	Genomic and Epigenetic Molecular Characterization	miRNA-Seq Data Processing	SAMN05559401	Illumina HiSeq 2000	SC14-073MESO.749.12.47	SRX2019402	NCBI Sequence Read Archive	SRP081654	https://trace.ncbi.nlm.nih.gov/Traces/sra/?study=SRP081654	miRNA-Seq Data Processing	syn1773109	Sage Bionetworks	syn1773109	http://dx.doi.org/10.7303/syn1773109	Stromal primed	plasmid	umbilical cord blood	CD34+ cells	induced pluripotent stem cell	MESO-5
SC14-074	Genomic and Epigenetic Molecular Characterization	miRNA-Seq Data Processing	SAMN05559402	Illumina HiSeq 2000	SC14-074.749.12.30	SRX2019403	NCBI Sequence Read Archive	SRP081654	https://trace.ncbi.nlm.nih.gov/Traces/sra/?study=SRP081654	miRNA-Seq Data Processing	syn1773109	Sage Bionetworks	syn1773109	http://dx.doi.org/10.7303/syn1773109	Stromal primed	plasmid	umbilical cord blood	CD34+ cells	induced pluripotent stem cell	SC
SC14-074	Genomic and Epigenetic Molecular Characterization	miRNA-Seq Data Processing	SAMN05559403	Illumina HiSeq 2000	SC14-074EB.749.12.32	SRX2019404	NCBI Sequence Read Archive	SRP081654	https://trace.ncbi.nlm.nih.gov/Traces/sra/?study=SRP081654	miRNA-Seq Data Processing	syn1773109	Sage Bionetworks	syn1773109	http://dx.doi.org/10.7303/syn1773109	Stromal primed	plasmid	umbilical cord blood	CD34+ cells	induced pluripotent stem cell	EB
