# Supplementary material for: Molecular, phenotypic, and sample-associated data to describe pluripotent stem cell lines and derivatives
Source: Sci Data. 2017 Mar 28;4:170030. doi: 10.1038/sdata.2017.30 (PMC5369318; doi:10.1038/sdata.2017.30)
Supplement: Supplementary file 1 [file sdata201730-isa1.zip › a_methylation_Omberg.txt]

Sample Name	Protocol REF	Protocol REF	Comment[BioSample ID]	Assay Name	Raw Data File	Comment[Data Repository]	Comment[Data Record Accession]	Comment[Data Record URI]	Protocol REF	Derived Data File	Comment[Data Repository]	Comment[Data Record Accession]	Comment[Data Record URI]	Factor Value[culture conditions]	Factor Value[vector type]	Factor Value[tissue of origin]	Factor Value[cell type of origin]	Factor Value[cell line type]	Factor Value[germ layer differentiation state]
H9	Genomic and Epigenetic Molecular Characterization	DNA Methylation Data Processing	SAMN05559145	7970368067_R04C01_Grn	7970368067_R04C01_Grn.idat	Gene Expression Omnibus	GSE85828	https://www.ncbi.nlm.nih.gov/gds/?term=GSE85828	DNA Methylation Data Processing	syn2654052	Sage Bionetworks	syn1773109	http://dx.doi.org/10.7303/syn1773109	unknown		blastocyst	inner cell mass	embryonic stem cell	SC
H9	Genomic and Epigenetic Molecular Characterization	DNA Methylation Data Processing	SAMN05559145	7970368067_R04C01_Red	7970368067_R04C01_Red.idat	Gene Expression Omnibus	GSE85828	https://www.ncbi.nlm.nih.gov/gds/?term=GSE85828	DNA Methylation Data Processing	syn2654053	Sage Bionetworks	syn1773109	http://dx.doi.org/10.7303/syn1773109	unknown		blastocyst	inner cell mass	embryonic stem cell	SC
H9	Genomic and Epigenetic Molecular Characterization	DNA Methylation Data Processing	SAMN05559146	9341679025_R04C02_Grn	9341679025_R04C02_Grn.idat	Gene Expression Omnibus	GSE85828	https://www.ncbi.nlm.nih.gov/gds/?term=GSE85828	DNA Methylation Data Processing	syn2677860	Sage Bionetworks	syn1773109	http://dx.doi.org/10.7303/syn1773109	unknown		blastocyst	inner cell mass	embryonic stem cell	EB
H9	Genomic and Epigenetic Molecular Characterization	DNA Methylation Data Processing	SAMN05559146	9341679025_R04C02_Red	9341679025_R04C02_Red.idat	Gene Expression Omnibus	GSE85828	https://www.ncbi.nlm.nih.gov/gds/?term=GSE85828	DNA Methylation Data Processing	syn2677862	Sage Bionetworks	syn1773109	http://dx.doi.org/10.7303/syn1773109	unknown		blastocyst	inner cell mass	embryonic stem cell	EB
SC11-003	Genomic and Epigenetic Molecular Characterization	DNA Methylation Data Processing	SAMN05559157	6264488102_R01C01_Grn	6264488102_R01C01_Grn.idat	Gene Expression Omnibus	GSE85828	https://www.ncbi.nlm.nih.gov/gds/?term=GSE85828	DNA Methylation Data Processing	syn2654013	Sage Bionetworks	syn1773109	http://dx.doi.org/10.7303/syn1773109	Cre-excised	lentivirus	skin	fibroblast	induced pluripotent stem cell	SC
SC11-003	Genomic and Epigenetic Molecular Characterization	DNA Methylation Data Processing	SAMN05559157	6264488102_R01C01_Red	6264488102_R01C01_Red.idat	Gene Expression Omnibus	GSE85828	https://www.ncbi.nlm.nih.gov/gds/?term=GSE85828	DNA Methylation Data Processing	syn2654014	Sage Bionetworks	syn1773109	http://dx.doi.org/10.7303/syn1773109	Cre-excised	lentivirus	skin	fibroblast	induced pluripotent stem cell	SC
SC11-004	Genomic and Epigenetic Molecular Characterization	DNA Methylation Data Processing	SAMN05559160	6264488102_R02C01_Grn	6264488102_R02C01_Grn.idat	Gene Expression Omnibus	GSE85828	https://www.ncbi.nlm.nih.gov/gds/?term=GSE85828	DNA Methylation Data Processing	syn2654017	Sage Bionetworks	syn1773109	http://dx.doi.org/10.7303/syn1773109	Cre-excised	lentivirus	skin	fibroblast	induced pluripotent stem cell	SC
SC11-004	Genomic and Epigenetic Molecular Characterization	DNA Methylation Data Processing	SAMN05559160	6264488102_R02C01_Red	6264488102_R02C01_Red.idat	Gene Expression Omnibus	GSE85828	https://www.ncbi.nlm.nih.gov/gds/?term=GSE85828	DNA Methylation Data Processing	syn2654018	Sage Bionetworks	syn1773109	http://dx.doi.org/10.7303/syn1773109	Cre-excised	lentivirus	skin	fibroblast	induced pluripotent stem cell	SC
SC11-005	Genomic and Epigenetic Molecular Characterization	DNA Methylation Data Processing	SAMN05559162	6264488096_R05C01_Grn	6264488096_R05C01_Grn.idat	Gene Expression Omnibus	GSE85828	https://www.ncbi.nlm.nih.gov/gds/?term=GSE85828	DNA Methylation Data Processing	syn2654005	Sage Bionetworks	syn1773109	http://dx.doi.org/10.7303/syn1773109	Cre-excised	lentivirus	skin	fibroblast	induced pluripotent stem cell	SC
SC11-005	Genomic and Epigenetic Molecular Characterization	DNA Methylation Data Processing	SAMN05559162	6264488096_R05C01_Red	6264488096_R05C01_Red.idat	Gene Expression Omnibus	GSE85828	https://www.ncbi.nlm.nih.gov/gds/?term=GSE85828	DNA Methylation Data Processing	syn2654006	Sage Bionetworks	syn1773109	http://dx.doi.org/10.7303/syn1773109	Cre-excised	lentivirus	skin	fibroblast	induced pluripotent stem cell	SC
SC11-005	Genomic and Epigenetic Molecular Characterization	DNA Methylation Data Processing	SAMN05559163	6264488096_R06C01_Grn	6264488096_R06C01_Grn.idat	Gene Expression Omnibus	GSE85828	https://www.ncbi.nlm.nih.gov/gds/?term=GSE85828	DNA Methylation Data Processing	syn2654009	Sage Bionetworks	syn1773109	http://dx.doi.org/10.7303/syn1773109	Cre-excised	lentivirus	skin	fibroblast	induced pluripotent stem cell	SC
SC11-005	Genomic and Epigenetic Molecular Characterization	DNA Methylation Data Processing	SAMN05559163	6264488096_R06C01_Red	6264488096_R06C01_Red.idat	Gene Expression Omnibus	GSE85828	https://www.ncbi.nlm.nih.gov/gds/?term=GSE85828	DNA Methylation Data Processing	syn2654010	Sage Bionetworks	syn1773109	http://dx.doi.org/10.7303/syn1773109	Cre-excised	lentivirus	skin	fibroblast	induced pluripotent stem cell	SC
SC11-006	Genomic and Epigenetic Molecular Characterization	DNA Methylation Data Processing	SAMN05559164	6264488096_R01C02_Grn	6264488096_R01C02_Grn.idat	Gene Expression Omnibus	GSE85828	https://www.ncbi.nlm.nih.gov/gds/?term=GSE85828	DNA Methylation Data Processing	syn2653991	Sage Bionetworks	syn1773109	http://dx.doi.org/10.7303/syn1773109	Cre-excised	lentivirus	skin	fibroblast	induced pluripotent stem cell	SC
SC11-006	Genomic and Epigenetic Molecular Characterization	DNA Methylation Data Processing	SAMN05559164	6264488096_R01C02_Red	6264488096_R01C02_Red.idat	Gene Expression Omnibus	GSE85828	https://www.ncbi.nlm.nih.gov/gds/?term=GSE85828	DNA Methylation Data Processing	syn2653992	Sage Bionetworks	syn1773109	http://dx.doi.org/10.7303/syn1773109	Cre-excised	lentivirus	skin	fibroblast	induced pluripotent stem cell	SC
SC11-006	Genomic and Epigenetic Molecular Characterization	DNA Methylation Data Processing	SAMN05559165	6264488096_R02C02_Grn	6264488096_R02C02_Grn.idat	Gene Expression Omnibus	GSE85828	https://www.ncbi.nlm.nih.gov/gds/?term=GSE85828	DNA Methylation Data Processing	syn2653995	Sage Bionetworks	syn1773109	http://dx.doi.org/10.7303/syn1773109	Cre-excised	lentivirus	skin	fibroblast	induced pluripotent stem cell	SC
SC11-006	Genomic and Epigenetic Molecular Characterization	DNA Methylation Data Processing	SAMN05559165	6264488096_R02C02_Red	6264488096_R02C02_Red.idat	Gene Expression Omnibus	GSE85828	https://www.ncbi.nlm.nih.gov/gds/?term=GSE85828	DNA Methylation Data Processing	syn2653996	Sage Bionetworks	syn1773109	http://dx.doi.org/10.7303/syn1773109	Cre-excised	lentivirus	skin	fibroblast	induced pluripotent stem cell	SC
SC11-006	Genomic and Epigenetic Molecular Characterization	DNA Methylation Data Processing	SAMN05559166	9341679025_R06C01_Grn	9341679025_R06C01_Grn.idat	Gene Expression Omnibus	GSE85828	https://www.ncbi.nlm.nih.gov/gds/?term=GSE85828	DNA Methylation Data Processing	syn2677870	Sage Bionetworks	syn1773109	http://dx.doi.org/10.7303/syn1773109	Cre-excised	lentivirus	skin	fibroblast	induced pluripotent stem cell	DE
SC11-006	Genomic and Epigenetic Molecular Characterization	DNA Methylation Data Processing	SAMN05559166	9341679025_R06C01_Red	9341679025_R06C01_Red.idat	Gene Expression Omnibus	GSE85828	https://www.ncbi.nlm.nih.gov/gds/?term=GSE85828	DNA Methylation Data Processing	syn2677871	Sage Bionetworks	syn1773109	http://dx.doi.org/10.7303/syn1773109	Cre-excised	lentivirus	skin	fibroblast	induced pluripotent stem cell	DE
SC11-006	Genomic and Epigenetic Molecular Characterization	DNA Methylation Data Processing	SAMN05559167	9341679025_R01C02_Grn	9341679025_R01C02_Grn.idat	Gene Expression Omnibus	GSE85828	https://www.ncbi.nlm.nih.gov/gds/?term=GSE85828	DNA Methylation Data Processing	syn2677848	Sage Bionetworks	syn1773109	http://dx.doi.org/10.7303/syn1773109	Cre-excised	lentivirus	skin	fibroblast	induced pluripotent stem cell	EB
SC11-006	Genomic and Epigenetic Molecular Characterization	DNA Methylation Data Processing	SAMN05559167	9341679025_R01C02_Red	9341679025_R01C02_Red.idat	Gene Expression Omnibus	GSE85828	https://www.ncbi.nlm.nih.gov/gds/?term=GSE85828	DNA Methylation Data Processing	syn2677849	Sage Bionetworks	syn1773109	http://dx.doi.org/10.7303/syn1773109	Cre-excised	lentivirus	skin	fibroblast	induced pluripotent stem cell	EB
SC11-006	Genomic and Epigenetic Molecular Characterization	DNA Methylation Data Processing	SAMN05559168	9341679025_R04C01_Grn	9341679025_R04C01_Grn.idat	Gene Expression Omnibus	GSE85828	https://www.ncbi.nlm.nih.gov/gds/?term=GSE85828	DNA Methylation Data Processing	syn2677858	Sage Bionetworks	syn1773109	http://dx.doi.org/10.7303/syn1773109	Cre-excised	lentivirus	skin	fibroblast	induced pluripotent stem cell	ECTO
SC11-006	Genomic and Epigenetic Molecular Characterization	DNA Methylation Data Processing	SAMN05559168	9341679025_R04C01_Red	9341679025_R04C01_Red.idat	Gene Expression Omnibus	GSE85828	https://www.ncbi.nlm.nih.gov/gds/?term=GSE85828	DNA Methylation Data Processing	syn2677859	Sage Bionetworks	syn1773109	http://dx.doi.org/10.7303/syn1773109	Cre-excised	lentivirus	skin	fibroblast	induced pluripotent stem cell	ECTO
SC11-006	Genomic and Epigenetic Molecular Characterization	DNA Methylation Data Processing	SAMN05559169	9341679025_R05C01_Grn	9341679025_R05C01_Grn.idat	Gene Expression Omnibus	GSE85828	https://www.ncbi.nlm.nih.gov/gds/?term=GSE85828	DNA Methylation Data Processing	syn2677863	Sage Bionetworks	syn1773109	http://dx.doi.org/10.7303/syn1773109	Cre-excised	lentivirus	skin	fibroblast	induced pluripotent stem cell	MESO-5
SC11-006	Genomic and Epigenetic Molecular Characterization	DNA Methylation Data Processing	SAMN05559169	9341679025_R05C01_Red	9341679025_R05C01_Red.idat	Gene Expression Omnibus	GSE85828	https://www.ncbi.nlm.nih.gov/gds/?term=GSE85828	DNA Methylation Data Processing	syn2677866	Sage Bionetworks	syn1773109	http://dx.doi.org/10.7303/syn1773109	Cre-excised	lentivirus	skin	fibroblast	induced pluripotent stem cell	MESO-5
SC11-007	Genomic and Epigenetic Molecular Characterization	DNA Methylation Data Processing	SAMN05559170	6264488096_R03C02_Grn	6264488096_R03C02_Grn.idat	Gene Expression Omnibus	GSE85828	https://www.ncbi.nlm.nih.gov/gds/?term=GSE85828	DNA Methylation Data Processing	syn2653999	Sage Bionetworks	syn1773109	http://dx.doi.org/10.7303/syn1773109	Cre-excised	lentivirus	skin	fibroblast	induced pluripotent stem cell	SC
SC11-007	Genomic and Epigenetic Molecular Characterization	DNA Methylation Data Processing	SAMN05559170	6264488096_R03C02_Red	6264488096_R03C02_Red.idat	Gene Expression Omnibus	GSE85828	https://www.ncbi.nlm.nih.gov/gds/?term=GSE85828	DNA Methylation Data Processing	syn2654000	Sage Bionetworks	syn1773109	http://dx.doi.org/10.7303/syn1773109	Cre-excised	lentivirus	skin	fibroblast	induced pluripotent stem cell	SC
SC11-007	Genomic and Epigenetic Molecular Characterization	DNA Methylation Data Processing	SAMN05559171	6264488096_R04C02_Grn	6264488096_R04C02_Grn.idat	Gene Expression Omnibus	GSE85828	https://www.ncbi.nlm.nih.gov/gds/?term=GSE85828	DNA Methylation Data Processing	syn2654003	Sage Bionetworks	syn1773109	http://dx.doi.org/10.7303/syn1773109	Cre-excised	lentivirus	skin	fibroblast	induced pluripotent stem cell	SC
SC11-007	Genomic and Epigenetic Molecular Characterization	DNA Methylation Data Processing	SAMN05559171	6264488096_R04C02_Red	6264488096_R04C02_Red.idat	Gene Expression Omnibus	GSE85828	https://www.ncbi.nlm.nih.gov/gds/?term=GSE85828	DNA Methylation Data Processing	syn2654004	Sage Bionetworks	syn1773109	http://dx.doi.org/10.7303/syn1773109	Cre-excised	lentivirus	skin	fibroblast	induced pluripotent stem cell	SC
SC11-007	Genomic and Epigenetic Molecular Characterization	DNA Methylation Data Processing	SAMN05559172	9422493126_R01C02_Grn	9422493126_R01C02_Grn.idat	Gene Expression Omnibus	GSE85828	https://www.ncbi.nlm.nih.gov/gds/?term=GSE85828	DNA Methylation Data Processing	syn2654114	Sage Bionetworks	syn1773109	http://dx.doi.org/10.7303/syn1773109	Cre-excised	lentivirus	skin	fibroblast	induced pluripotent stem cell	DE
SC11-007	Genomic and Epigenetic Molecular Characterization	DNA Methylation Data Processing	SAMN05559172	9422493126_R01C02_Red	9422493126_R01C02_Red.idat	Gene Expression Omnibus	GSE85828	https://www.ncbi.nlm.nih.gov/gds/?term=GSE85828	DNA Methylation Data Processing	syn2654115	Sage Bionetworks	syn1773109	http://dx.doi.org/10.7303/syn1773109	Cre-excised	lentivirus	skin	fibroblast	induced pluripotent stem cell	DE
SC11-007	Genomic and Epigenetic Molecular Characterization	DNA Methylation Data Processing	SAMN05559173	9422493126_R03C02_Grn	9422493126_R03C02_Grn.idat	Gene Expression Omnibus	GSE85828	https://www.ncbi.nlm.nih.gov/gds/?term=GSE85828	DNA Methylation Data Processing	syn2654122	Sage Bionetworks	syn1773109	http://dx.doi.org/10.7303/syn1773109	Cre-excised	lentivirus	skin	fibroblast	induced pluripotent stem cell	EB
SC11-007	Genomic and Epigenetic Molecular Characterization	DNA Methylation Data Processing	SAMN05559173	9422493126_R03C02_Red	9422493126_R03C02_Red.idat	Gene Expression Omnibus	GSE85828	https://www.ncbi.nlm.nih.gov/gds/?term=GSE85828	DNA Methylation Data Processing	syn2654123	Sage Bionetworks	syn1773109	http://dx.doi.org/10.7303/syn1773109	Cre-excised	lentivirus	skin	fibroblast	induced pluripotent stem cell	EB
SC11-007	Genomic and Epigenetic Molecular Characterization	DNA Methylation Data Processing	SAMN05559174	9422493126_R06C01_Grn	9422493126_R06C01_Grn.idat	Gene Expression Omnibus	GSE85828	https://www.ncbi.nlm.nih.gov/gds/?term=GSE85828	DNA Methylation Data Processing	syn2654132	Sage Bionetworks	syn1773109	http://dx.doi.org/10.7303/syn1773109	Cre-excised	lentivirus	skin	fibroblast	induced pluripotent stem cell	ECTO
SC11-007	Genomic and Epigenetic Molecular Characterization	DNA Methylation Data Processing	SAMN05559174	9422493126_R06C01_Red	9422493126_R06C01_Red.idat	Gene Expression Omnibus	GSE85828	https://www.ncbi.nlm.nih.gov/gds/?term=GSE85828	DNA Methylation Data Processing	syn2654133	Sage Bionetworks	syn1773109	http://dx.doi.org/10.7303/syn1773109	Cre-excised	lentivirus	skin	fibroblast	induced pluripotent stem cell	ECTO
SC11-007	Genomic and Epigenetic Molecular Characterization	DNA Methylation Data Processing	SAMN05559175	9422493126_R02C02_Grn	9422493126_R02C02_Grn.idat	Gene Expression Omnibus	GSE85828	https://www.ncbi.nlm.nih.gov/gds/?term=GSE85828	DNA Methylation Data Processing	syn2654118	Sage Bionetworks	syn1773109	http://dx.doi.org/10.7303/syn1773109	Cre-excised	lentivirus	skin	fibroblast	induced pluripotent stem cell	MESO-5
SC11-007	Genomic and Epigenetic Molecular Characterization	DNA Methylation Data Processing	SAMN05559175	9422493126_R02C02_Red	9422493126_R02C02_Red.idat	Gene Expression Omnibus	GSE85828	https://www.ncbi.nlm.nih.gov/gds/?term=GSE85828	DNA Methylation Data Processing	syn2654119	Sage Bionetworks	syn1773109	http://dx.doi.org/10.7303/syn1773109	Cre-excised	lentivirus	skin	fibroblast	induced pluripotent stem cell	MESO-5
SC11-008	Genomic and Epigenetic Molecular Characterization	DNA Methylation Data Processing	SAMN05559177	7970368067_R01C01_Grn	7970368067_R01C01_Grn.idat	Gene Expression Omnibus	GSE85828	https://www.ncbi.nlm.nih.gov/gds/?term=GSE85828	DNA Methylation Data Processing	syn2654037	Sage Bionetworks	syn1773109	http://dx.doi.org/10.7303/syn1773109	Stromal primed	plasmid	umbilical cord blood	CD34+ cells	induced pluripotent stem cell	SC
SC11-008	Genomic and Epigenetic Molecular Characterization	DNA Methylation Data Processing	SAMN05559177	7970368067_R01C01_Red	7970368067_R01C01_Red.idat	Gene Expression Omnibus	GSE85828	https://www.ncbi.nlm.nih.gov/gds/?term=GSE85828	DNA Methylation Data Processing	syn2654038	Sage Bionetworks	syn1773109	http://dx.doi.org/10.7303/syn1773109	Stromal primed	plasmid	umbilical cord blood	CD34+ cells	induced pluripotent stem cell	SC
SC11-009	Genomic and Epigenetic Molecular Characterization	DNA Methylation Data Processing	SAMN05559183	7970368067_R02C01_Grn	7970368067_R02C01_Grn.idat	Gene Expression Omnibus	GSE85828	https://www.ncbi.nlm.nih.gov/gds/?term=GSE85828	DNA Methylation Data Processing	syn2654043	Sage Bionetworks	syn1773109	http://dx.doi.org/10.7303/syn1773109	Stromal primed	plasmid	umbilical cord blood	CD34+ cells	induced pluripotent stem cell	SC
SC11-009	Genomic and Epigenetic Molecular Characterization	DNA Methylation Data Processing	SAMN05559183	7970368067_R02C01_Red	7970368067_R02C01_Red.idat	Gene Expression Omnibus	GSE85828	https://www.ncbi.nlm.nih.gov/gds/?term=GSE85828	DNA Methylation Data Processing	syn2654044	Sage Bionetworks	syn1773109	http://dx.doi.org/10.7303/syn1773109	Stromal primed	plasmid	umbilical cord blood	CD34+ cells	induced pluripotent stem cell	SC
SC11-010	Genomic and Epigenetic Molecular Characterization	DNA Methylation Data Processing	SAMN05559192	7970368067_R03C01_Grn	7970368067_R03C01_Grn.idat	Gene Expression Omnibus	GSE85828	https://www.ncbi.nlm.nih.gov/gds/?term=GSE85828	DNA Methylation Data Processing	syn2654047	Sage Bionetworks	syn1773109	http://dx.doi.org/10.7303/syn1773109	Stromal primed	plasmid	umbilical cord blood	CD34+ cells	induced pluripotent stem cell	SC
SC11-010	Genomic and Epigenetic Molecular Characterization	DNA Methylation Data Processing	SAMN05559192	7970368067_R03C01_Red	7970368067_R03C01_Red.idat	Gene Expression Omnibus	GSE85828	https://www.ncbi.nlm.nih.gov/gds/?term=GSE85828	DNA Methylation Data Processing	syn2654048	Sage Bionetworks	syn1773109	http://dx.doi.org/10.7303/syn1773109	Stromal primed	plasmid	umbilical cord blood	CD34+ cells	induced pluripotent stem cell	SC
SC11-012	Genomic and Epigenetic Molecular Characterization	DNA Methylation Data Processing	SAMN05559198	7970368067_R04C02_Grn	7970368067_R04C02_Grn.idat	Gene Expression Omnibus	GSE85828	https://www.ncbi.nlm.nih.gov/gds/?term=GSE85828	DNA Methylation Data Processing	syn2654054	Sage Bionetworks	syn1773109	http://dx.doi.org/10.7303/syn1773109	Stromal primed	plasmid	umbilical cord blood	CD34+ cells	induced pluripotent stem cell	SC
SC11-012	Genomic and Epigenetic Molecular Characterization	DNA Methylation Data Processing	SAMN05559198	7970368067_R04C02_Red	7970368067_R04C02_Red.idat	Gene Expression Omnibus	GSE85828	https://www.ncbi.nlm.nih.gov/gds/?term=GSE85828	DNA Methylation Data Processing	syn2654055	Sage Bionetworks	syn1773109	http://dx.doi.org/10.7303/syn1773109	Stromal primed	plasmid	umbilical cord blood	CD34+ cells	induced pluripotent stem cell	SC
SC11-013	Genomic and Epigenetic Molecular Characterization	DNA Methylation Data Processing	SAMN05559203	7970368067_R02C02_Grn	7970368067_R02C02_Grn.idat	Gene Expression Omnibus	GSE85828	https://www.ncbi.nlm.nih.gov/gds/?term=GSE85828	DNA Methylation Data Processing	syn2654045	Sage Bionetworks	syn1773109	http://dx.doi.org/10.7303/syn1773109	Stromal primed	plasmid	umbilical cord blood	CD34+ cells	induced pluripotent stem cell	SC
SC11-013	Genomic and Epigenetic Molecular Characterization	DNA Methylation Data Processing	SAMN05559203	7970368067_R02C02_Red	7970368067_R02C02_Red.idat	Gene Expression Omnibus	GSE85828	https://www.ncbi.nlm.nih.gov/gds/?term=GSE85828	DNA Methylation Data Processing	syn2654046	Sage Bionetworks	syn1773109	http://dx.doi.org/10.7303/syn1773109	Stromal primed	plasmid	umbilical cord blood	CD34+ cells	induced pluripotent stem cell	SC
SC11-013	Genomic and Epigenetic Molecular Characterization	DNA Methylation Data Processing	SAMN05559208	9934089038_R03C02_Grn	9934089038_R03C02_Grn.idat	Gene Expression Omnibus	GSE85828	https://www.ncbi.nlm.nih.gov/gds/?term=GSE85828	DNA Methylation Data Processing	syn2653944	Sage Bionetworks	syn1773109	http://dx.doi.org/10.7303/syn1773109	Stromal primed	plasmid	umbilical cord blood	CD34+ cells	induced pluripotent stem cell	EB
SC11-013	Genomic and Epigenetic Molecular Characterization	DNA Methylation Data Processing	SAMN05559208	9934089038_R03C02_Red	9934089038_R03C02_Red.idat	Gene Expression Omnibus	GSE85828	https://www.ncbi.nlm.nih.gov/gds/?term=GSE85828	DNA Methylation Data Processing	syn2653945	Sage Bionetworks	syn1773109	http://dx.doi.org/10.7303/syn1773109	Stromal primed	plasmid	umbilical cord blood	CD34+ cells	induced pluripotent stem cell	EB
SC11-013	Genomic and Epigenetic Molecular Characterization	DNA Methylation Data Processing	SAMN05559209	3999442133_R03C01_Red	3999442133_R03C01_Red.idat	Gene Expression Omnibus	GSE85828	https://www.ncbi.nlm.nih.gov/gds/?term=GSE85828	DNA Methylation Data Processing	syn3280559	Sage Bionetworks	syn1773109	http://dx.doi.org/10.7303/syn1773109	Stromal primed	plasmid	umbilical cord blood	CD34+ cells	induced pluripotent stem cell	ECTO
SC11-013	Genomic and Epigenetic Molecular Characterization	DNA Methylation Data Processing	SAMN05559209	3999442133_R03C01_Grn	3999442133_R03C01_Grn.idat	Gene Expression Omnibus	GSE85828	https://www.ncbi.nlm.nih.gov/gds/?term=GSE85828	DNA Methylation Data Processing	syn3280560	Sage Bionetworks	syn1773109	http://dx.doi.org/10.7303/syn1773109	Stromal primed	plasmid	umbilical cord blood	CD34+ cells	induced pluripotent stem cell	ECTO
SC11-013	Genomic and Epigenetic Molecular Characterization	DNA Methylation Data Processing	SAMN05559210	3999442133_R04C01_Red	3999442133_R04C01_Red.idat	Gene Expression Omnibus	GSE85828	https://www.ncbi.nlm.nih.gov/gds/?term=GSE85828	DNA Methylation Data Processing	syn3280557	Sage Bionetworks	syn1773109	http://dx.doi.org/10.7303/syn1773109	Stromal primed	plasmid	umbilical cord blood	CD34+ cells	induced pluripotent stem cell	MESO-5
SC11-013	Genomic and Epigenetic Molecular Characterization	DNA Methylation Data Processing	SAMN05559210	3999442133_R04C01_Grn	3999442133_R04C01_Grn.idat	Gene Expression Omnibus	GSE85828	https://www.ncbi.nlm.nih.gov/gds/?term=GSE85828	DNA Methylation Data Processing	syn3280558	Sage Bionetworks	syn1773109	http://dx.doi.org/10.7303/syn1773109	Stromal primed	plasmid	umbilical cord blood	CD34+ cells	induced pluripotent stem cell	MESO-5
SC11-014	Genomic and Epigenetic Molecular Characterization	DNA Methylation Data Processing	SAMN05559215	6264488102_R03C01_Grn	6264488102_R03C01_Grn.idat	Gene Expression Omnibus	GSE85828	https://www.ncbi.nlm.nih.gov/gds/?term=GSE85828	DNA Methylation Data Processing	syn2654021	Sage Bionetworks	syn1773109	http://dx.doi.org/10.7303/syn1773109	unknown		blastocyst	inner cell mass	embryonic stem cell	SC
SC11-014	Genomic and Epigenetic Molecular Characterization	DNA Methylation Data Processing	SAMN05559215	6264488102_R03C01_Red	6264488102_R03C01_Red.idat	Gene Expression Omnibus	GSE85828	https://www.ncbi.nlm.nih.gov/gds/?term=GSE85828	DNA Methylation Data Processing	syn2654022	Sage Bionetworks	syn1773109	http://dx.doi.org/10.7303/syn1773109	unknown		blastocyst	inner cell mass	embryonic stem cell	SC
SC11-014	Genomic and Epigenetic Molecular Characterization	DNA Methylation Data Processing	SAMN05559217	9934089038_R02C02_Grn	9934089038_R02C02_Grn.idat	Gene Expression Omnibus	GSE85828	https://www.ncbi.nlm.nih.gov/gds/?term=GSE85828	DNA Methylation Data Processing	syn2653940	Sage Bionetworks	syn1773109	http://dx.doi.org/10.7303/syn1773109	unknown		blastocyst	inner cell mass	embryonic stem cell	DE
SC11-014	Genomic and Epigenetic Molecular Characterization	DNA Methylation Data Processing	SAMN05559217	9934089038_R02C02_Red	9934089038_R02C02_Red.idat	Gene Expression Omnibus	GSE85828	https://www.ncbi.nlm.nih.gov/gds/?term=GSE85828	DNA Methylation Data Processing	syn2653941	Sage Bionetworks	syn1773109	http://dx.doi.org/10.7303/syn1773109	unknown		blastocyst	inner cell mass	embryonic stem cell	DE
SC11-014	Genomic and Epigenetic Molecular Characterization	DNA Methylation Data Processing	SAMN05559218	9934089038_R01C02_Grn	9934089038_R01C02_Grn.idat	Gene Expression Omnibus	GSE85828	https://www.ncbi.nlm.nih.gov/gds/?term=GSE85828	DNA Methylation Data Processing	syn2653936	Sage Bionetworks	syn1773109	http://dx.doi.org/10.7303/syn1773109	unknown		blastocyst	inner cell mass	embryonic stem cell	EB
SC11-014	Genomic and Epigenetic Molecular Characterization	DNA Methylation Data Processing	SAMN05559218	9934089038_R01C02_Red	9934089038_R01C02_Red.idat	Gene Expression Omnibus	GSE85828	https://www.ncbi.nlm.nih.gov/gds/?term=GSE85828	DNA Methylation Data Processing	syn2653937	Sage Bionetworks	syn1773109	http://dx.doi.org/10.7303/syn1773109	unknown		blastocyst	inner cell mass	embryonic stem cell	EB
SC11-014	Genomic and Epigenetic Molecular Characterization	DNA Methylation Data Processing	SAMN05559220	9934089035_R03C01_Grn	9934089035_R03C01_Grn.idat	Gene Expression Omnibus	GSE85828	https://www.ncbi.nlm.nih.gov/gds/?term=GSE85828	DNA Methylation Data Processing	syn2653918	Sage Bionetworks	syn1773109	http://dx.doi.org/10.7303/syn1773109	unknown		blastocyst	inner cell mass	embryonic stem cell	ECTO
SC11-014	Genomic and Epigenetic Molecular Characterization	DNA Methylation Data Processing	SAMN05559220	9934089035_R03C01_Red	9934089035_R03C01_Red.idat	Gene Expression Omnibus	GSE85828	https://www.ncbi.nlm.nih.gov/gds/?term=GSE85828	DNA Methylation Data Processing	syn2653919	Sage Bionetworks	syn1773109	http://dx.doi.org/10.7303/syn1773109	unknown		blastocyst	inner cell mass	embryonic stem cell	ECTO
SC11-014	Genomic and Epigenetic Molecular Characterization	DNA Methylation Data Processing	SAMN05559221	9934089038_R04C02_Grn	9934089038_R04C02_Grn.idat	Gene Expression Omnibus	GSE85828	https://www.ncbi.nlm.nih.gov/gds/?term=GSE85828	DNA Methylation Data Processing	syn2653948	Sage Bionetworks	syn1773109	http://dx.doi.org/10.7303/syn1773109	unknown		blastocyst	inner cell mass	embryonic stem cell	MESO-5
SC11-014	Genomic and Epigenetic Molecular Characterization	DNA Methylation Data Processing	SAMN05559221	9934089038_R04C02_Red	9934089038_R04C02_Red.idat	Gene Expression Omnibus	GSE85828	https://www.ncbi.nlm.nih.gov/gds/?term=GSE85828	DNA Methylation Data Processing	syn2653950	Sage Bionetworks	syn1773109	http://dx.doi.org/10.7303/syn1773109	unknown		blastocyst	inner cell mass	embryonic stem cell	MESO-5
SC11-015	Genomic and Epigenetic Molecular Characterization	DNA Methylation Data Processing	SAMN05559223	6264488102_R04C01_Grn	6264488102_R04C01_Grn.idat	Gene Expression Omnibus	GSE85828	https://www.ncbi.nlm.nih.gov/gds/?term=GSE85828	DNA Methylation Data Processing	syn2654025	Sage Bionetworks	syn1773109	http://dx.doi.org/10.7303/syn1773109	unknown		blastocyst	inner cell mass	embryonic stem cell	SC
SC11-015	Genomic and Epigenetic Molecular Characterization	DNA Methylation Data Processing	SAMN05559223	6264488102_R04C01_Red	6264488102_R04C01_Red.idat	Gene Expression Omnibus	GSE85828	https://www.ncbi.nlm.nih.gov/gds/?term=GSE85828	DNA Methylation Data Processing	syn2654026	Sage Bionetworks	syn1773109	http://dx.doi.org/10.7303/syn1773109	unknown		blastocyst	inner cell mass	embryonic stem cell	SC
SC11-016	Genomic and Epigenetic Molecular Characterization	DNA Methylation Data Processing	SAMN05559236	6264488102_R05C01_Grn	6264488102_R05C01_Grn.idat	Gene Expression Omnibus	GSE85828	https://www.ncbi.nlm.nih.gov/gds/?term=GSE85828	DNA Methylation Data Processing	syn2654029	Sage Bionetworks	syn1773109	http://dx.doi.org/10.7303/syn1773109	Feeder and KOSR culture conditions	plasmid	foreskin	fibroblast	induced pluripotent stem cell	SC
SC11-016	Genomic and Epigenetic Molecular Characterization	DNA Methylation Data Processing	SAMN05559236	6264488102_R05C01_Red	6264488102_R05C01_Red.idat	Gene Expression Omnibus	GSE85828	https://www.ncbi.nlm.nih.gov/gds/?term=GSE85828	DNA Methylation Data Processing	syn2654030	Sage Bionetworks	syn1773109	http://dx.doi.org/10.7303/syn1773109	Feeder and KOSR culture conditions	plasmid	foreskin	fibroblast	induced pluripotent stem cell	SC
SC11-016	Genomic and Epigenetic Molecular Characterization	DNA Methylation Data Processing	SAMN05559241	9422493126_R06C02_Grn	9422493126_R06C02_Grn.idat	Gene Expression Omnibus	GSE85828	https://www.ncbi.nlm.nih.gov/gds/?term=GSE85828	DNA Methylation Data Processing	syn2654134	Sage Bionetworks	syn1773109	http://dx.doi.org/10.7303/syn1773109	Feeder and KOSR culture conditions	plasmid	foreskin	fibroblast	induced pluripotent stem cell	DE
SC11-016	Genomic and Epigenetic Molecular Characterization	DNA Methylation Data Processing	SAMN05559241	9422493126_R06C02_Red	9422493126_R06C02_Red.idat	Gene Expression Omnibus	GSE85828	https://www.ncbi.nlm.nih.gov/gds/?term=GSE85828	DNA Methylation Data Processing	syn2654135	Sage Bionetworks	syn1773109	http://dx.doi.org/10.7303/syn1773109	Feeder and KOSR culture conditions	plasmid	foreskin	fibroblast	induced pluripotent stem cell	DE
SC11-016	Genomic and Epigenetic Molecular Characterization	DNA Methylation Data Processing	SAMN05559242	9422493126_R05C02_Grn	9422493126_R05C02_Grn.idat	Gene Expression Omnibus	GSE85828	https://www.ncbi.nlm.nih.gov/gds/?term=GSE85828	DNA Methylation Data Processing	syn2654130	Sage Bionetworks	syn1773109	http://dx.doi.org/10.7303/syn1773109	Feeder and KOSR culture conditions	plasmid	foreskin	fibroblast	induced pluripotent stem cell	EB
SC11-016	Genomic and Epigenetic Molecular Characterization	DNA Methylation Data Processing	SAMN05559242	9422493126_R05C02_Red	9422493126_R05C02_Red.idat	Gene Expression Omnibus	GSE85828	https://www.ncbi.nlm.nih.gov/gds/?term=GSE85828	DNA Methylation Data Processing	syn2654131	Sage Bionetworks	syn1773109	http://dx.doi.org/10.7303/syn1773109	Feeder and KOSR culture conditions	plasmid	foreskin	fibroblast	induced pluripotent stem cell	EB
SC11-016	Genomic and Epigenetic Molecular Characterization	DNA Methylation Data Processing	SAMN05559243	9422493050_R01C01_Grn	9422493050_R01C01_Grn.idat	Gene Expression Omnibus	GSE85828	https://www.ncbi.nlm.nih.gov/gds/?term=GSE85828	DNA Methylation Data Processing	syn2654087	Sage Bionetworks	syn1773109	http://dx.doi.org/10.7303/syn1773109	Feeder and KOSR culture conditions	plasmid	foreskin	fibroblast	induced pluripotent stem cell	ECTO
SC11-016	Genomic and Epigenetic Molecular Characterization	DNA Methylation Data Processing	SAMN05559243	9422493050_R01C01_Red	9422493050_R01C01_Red.idat	Gene Expression Omnibus	GSE85828	https://www.ncbi.nlm.nih.gov/gds/?term=GSE85828	DNA Methylation Data Processing	syn2654088	Sage Bionetworks	syn1773109	http://dx.doi.org/10.7303/syn1773109	Feeder and KOSR culture conditions	plasmid	foreskin	fibroblast	induced pluripotent stem cell	ECTO
SC11-016	Genomic and Epigenetic Molecular Characterization	DNA Methylation Data Processing	SAMN05559244	9422493126_R04C02_Grn	9422493126_R04C02_Grn.idat	Gene Expression Omnibus	GSE85828	https://www.ncbi.nlm.nih.gov/gds/?term=GSE85828	DNA Methylation Data Processing	syn2654126	Sage Bionetworks	syn1773109	http://dx.doi.org/10.7303/syn1773109	Feeder and KOSR culture conditions	plasmid	foreskin	fibroblast	induced pluripotent stem cell	MESO-5
SC11-016	Genomic and Epigenetic Molecular Characterization	DNA Methylation Data Processing	SAMN05559244	9422493126_R04C02_Red	9422493126_R04C02_Red.idat	Gene Expression Omnibus	GSE85828	https://www.ncbi.nlm.nih.gov/gds/?term=GSE85828	DNA Methylation Data Processing	syn2654127	Sage Bionetworks	syn1773109	http://dx.doi.org/10.7303/syn1773109	Feeder and KOSR culture conditions	plasmid	foreskin	fibroblast	induced pluripotent stem cell	MESO-5
SC11-017	Genomic and Epigenetic Molecular Characterization	DNA Methylation Data Processing	SAMN05559246	6264488102_R06C01_Grn	6264488102_R06C01_Grn.idat	Gene Expression Omnibus	GSE85828	https://www.ncbi.nlm.nih.gov/gds/?term=GSE85828	DNA Methylation Data Processing	syn2654033	Sage Bionetworks	syn1773109	http://dx.doi.org/10.7303/syn1773109	Feeder and KOSR culture conditions	plasmid	foreskin	fibroblast	induced pluripotent stem cell	SC
SC11-017	Genomic and Epigenetic Molecular Characterization	DNA Methylation Data Processing	SAMN05559246	6264488102_R06C01_Red	6264488102_R06C01_Red.idat	Gene Expression Omnibus	GSE85828	https://www.ncbi.nlm.nih.gov/gds/?term=GSE85828	DNA Methylation Data Processing	syn2654034	Sage Bionetworks	syn1773109	http://dx.doi.org/10.7303/syn1773109	Feeder and KOSR culture conditions	plasmid	foreskin	fibroblast	induced pluripotent stem cell	SC
SC11-017	Genomic and Epigenetic Molecular Characterization	DNA Methylation Data Processing	SAMN05559250	9341679025_R01C01_Grn	9341679025_R01C01_Grn.idat	Gene Expression Omnibus	GSE85828	https://www.ncbi.nlm.nih.gov/gds/?term=GSE85828	DNA Methylation Data Processing	syn2677846	Sage Bionetworks	syn1773109	http://dx.doi.org/10.7303/syn1773109	Feeder and KOSR culture conditions	plasmid	foreskin	fibroblast	induced pluripotent stem cell	DE
SC11-017	Genomic and Epigenetic Molecular Characterization	DNA Methylation Data Processing	SAMN05559250	9341679025_R01C01_Red	9341679025_R01C01_Red.idat	Gene Expression Omnibus	GSE85828	https://www.ncbi.nlm.nih.gov/gds/?term=GSE85828	DNA Methylation Data Processing	syn2677847	Sage Bionetworks	syn1773109	http://dx.doi.org/10.7303/syn1773109	Feeder and KOSR culture conditions	plasmid	foreskin	fibroblast	induced pluripotent stem cell	DE
SC11-017	Genomic and Epigenetic Molecular Characterization	DNA Methylation Data Processing	SAMN05559251	9341679025_R03C01_Grn	9341679025_R03C01_Grn.idat	Gene Expression Omnibus	GSE85828	https://www.ncbi.nlm.nih.gov/gds/?term=GSE85828	DNA Methylation Data Processing	syn2677854	Sage Bionetworks	syn1773109	http://dx.doi.org/10.7303/syn1773109	Feeder and KOSR culture conditions	plasmid	foreskin	fibroblast	induced pluripotent stem cell	EB
SC11-017	Genomic and Epigenetic Molecular Characterization	DNA Methylation Data Processing	SAMN05559251	9341679025_R03C01_Red	9341679025_R03C01_Red.idat	Gene Expression Omnibus	GSE85828	https://www.ncbi.nlm.nih.gov/gds/?term=GSE85828	DNA Methylation Data Processing	syn2677855	Sage Bionetworks	syn1773109	http://dx.doi.org/10.7303/syn1773109	Feeder and KOSR culture conditions	plasmid	foreskin	fibroblast	induced pluripotent stem cell	EB
SC11-017	Genomic and Epigenetic Molecular Characterization	DNA Methylation Data Processing	SAMN05559252	9341679025_R02C01_Grn	9341679025_R02C01_Grn.idat	Gene Expression Omnibus	GSE85828	https://www.ncbi.nlm.nih.gov/gds/?term=GSE85828	DNA Methylation Data Processing	syn2677850	Sage Bionetworks	syn1773109	http://dx.doi.org/10.7303/syn1773109	Feeder and KOSR culture conditions	plasmid	foreskin	fibroblast	induced pluripotent stem cell	ECTO
SC11-017	Genomic and Epigenetic Molecular Characterization	DNA Methylation Data Processing	SAMN05559252	9341679025_R02C01_Red	9341679025_R02C01_Red.idat	Gene Expression Omnibus	GSE85828	https://www.ncbi.nlm.nih.gov/gds/?term=GSE85828	DNA Methylation Data Processing	syn2677851	Sage Bionetworks	syn1773109	http://dx.doi.org/10.7303/syn1773109	Feeder and KOSR culture conditions	plasmid	foreskin	fibroblast	induced pluripotent stem cell	ECTO
SC11-017	Genomic and Epigenetic Molecular Characterization	DNA Methylation Data Processing	SAMN05559253	9422493168_R04C02_Grn	9422493168_R04C02_Grn.idat	Gene Expression Omnibus	GSE85828	https://www.ncbi.nlm.nih.gov/gds/?term=GSE85828	DNA Methylation Data Processing	syn2654140	Sage Bionetworks	syn1773109	http://dx.doi.org/10.7303/syn1773109	Feeder and KOSR culture conditions	plasmid	foreskin	fibroblast	induced pluripotent stem cell	MESO-5
SC11-017	Genomic and Epigenetic Molecular Characterization	DNA Methylation Data Processing	SAMN05559253	9422493168_R04C02_Red	9422493168_R04C02_Red.idat	Gene Expression Omnibus	GSE85828	https://www.ncbi.nlm.nih.gov/gds/?term=GSE85828	DNA Methylation Data Processing	syn2654141	Sage Bionetworks	syn1773109	http://dx.doi.org/10.7303/syn1773109	Feeder and KOSR culture conditions	plasmid	foreskin	fibroblast	induced pluripotent stem cell	MESO-5
SC11-018	Genomic and Epigenetic Molecular Characterization	DNA Methylation Data Processing	SAMN05559256	7970368067_R06C02_Grn	7970368067_R06C02_Grn.idat	Gene Expression Omnibus	GSE85828	https://www.ncbi.nlm.nih.gov/gds/?term=GSE85828	DNA Methylation Data Processing	syn2654060	Sage Bionetworks	syn1773109	http://dx.doi.org/10.7303/syn1773109	Feeder and KOSR culture conditions	plasmid	foreskin	fibroblast	induced pluripotent stem cell	SC
SC11-018	Genomic and Epigenetic Molecular Characterization	DNA Methylation Data Processing	SAMN05559256	7970368067_R06C02_Red	7970368067_R06C02_Red.idat	Gene Expression Omnibus	GSE85828	https://www.ncbi.nlm.nih.gov/gds/?term=GSE85828	DNA Methylation Data Processing	syn2654061	Sage Bionetworks	syn1773109	http://dx.doi.org/10.7303/syn1773109	Feeder and KOSR culture conditions	plasmid	foreskin	fibroblast	induced pluripotent stem cell	SC
SC12-005	Genomic and Epigenetic Molecular Characterization	DNA Methylation Data Processing	SAMN05559259	7970368067_R01C02_Grn	7970368067_R01C02_Grn.idat	Gene Expression Omnibus	GSE85828	https://www.ncbi.nlm.nih.gov/gds/?term=GSE85828	DNA Methylation Data Processing	syn2654039	Sage Bionetworks	syn1773109	http://dx.doi.org/10.7303/syn1773109	unknown	plasmid	skin	fibroblast	induced pluripotent stem cell	SC
SC12-005	Genomic and Epigenetic Molecular Characterization	DNA Methylation Data Processing	SAMN05559259	7970368067_R01C02_Red	7970368067_R01C02_Red.idat	Gene Expression Omnibus	GSE85828	https://www.ncbi.nlm.nih.gov/gds/?term=GSE85828	DNA Methylation Data Processing	syn2654040	Sage Bionetworks	syn1773109	http://dx.doi.org/10.7303/syn1773109	unknown	plasmid	skin	fibroblast	induced pluripotent stem cell	SC
SC12-005	Genomic and Epigenetic Molecular Characterization	DNA Methylation Data Processing	SAMN05559261	9934089035_R05C01_Grn	9934089035_R05C01_Grn.idat	Gene Expression Omnibus	GSE85828	https://www.ncbi.nlm.nih.gov/gds/?term=GSE85828	DNA Methylation Data Processing	syn2653926	Sage Bionetworks	syn1773109	http://dx.doi.org/10.7303/syn1773109	unknown	plasmid	skin	fibroblast	induced pluripotent stem cell	EB
SC12-005	Genomic and Epigenetic Molecular Characterization	DNA Methylation Data Processing	SAMN05559261	9934089035_R05C01_Red	9934089035_R05C01_Red.idat	Gene Expression Omnibus	GSE85828	https://www.ncbi.nlm.nih.gov/gds/?term=GSE85828	DNA Methylation Data Processing	syn2653927	Sage Bionetworks	syn1773109	http://dx.doi.org/10.7303/syn1773109	unknown	plasmid	skin	fibroblast	induced pluripotent stem cell	EB
SC12-006	Genomic and Epigenetic Molecular Characterization	DNA Methylation Data Processing	SAMN05559263	7970368067_R06C01_Grn	7970368067_R06C01_Grn.idat	Gene Expression Omnibus	GSE85828	https://www.ncbi.nlm.nih.gov/gds/?term=GSE85828	DNA Methylation Data Processing	syn2654058	Sage Bionetworks	syn1773109	http://dx.doi.org/10.7303/syn1773109	unknown	plasmid	skin	fibroblast	induced pluripotent stem cell	SC
SC12-006	Genomic and Epigenetic Molecular Characterization	DNA Methylation Data Processing	SAMN05559263	7970368067_R06C01_Red	7970368067_R06C01_Red.idat	Gene Expression Omnibus	GSE85828	https://www.ncbi.nlm.nih.gov/gds/?term=GSE85828	DNA Methylation Data Processing	syn2654059	Sage Bionetworks	syn1773109	http://dx.doi.org/10.7303/syn1773109	unknown	plasmid	skin	fibroblast	induced pluripotent stem cell	SC
SC12-006	Genomic and Epigenetic Molecular Characterization	DNA Methylation Data Processing	SAMN05559265	9934089035_R04C01_Grn	9934089035_R04C01_Grn.idat	Gene Expression Omnibus	GSE85828	https://www.ncbi.nlm.nih.gov/gds/?term=GSE85828	DNA Methylation Data Processing	syn2653922	Sage Bionetworks	syn1773109	http://dx.doi.org/10.7303/syn1773109	unknown	plasmid	skin	fibroblast	induced pluripotent stem cell	EB
SC12-006	Genomic and Epigenetic Molecular Characterization	DNA Methylation Data Processing	SAMN05559265	9934089035_R04C01_Red	9934089035_R04C01_Red.idat	Gene Expression Omnibus	GSE85828	https://www.ncbi.nlm.nih.gov/gds/?term=GSE85828	DNA Methylation Data Processing	syn2653923	Sage Bionetworks	syn1773109	http://dx.doi.org/10.7303/syn1773109	unknown	plasmid	skin	fibroblast	induced pluripotent stem cell	EB
SC12-007	Genomic and Epigenetic Molecular Characterization	DNA Methylation Data Processing	SAMN05559266	9247377064_R01C02_Grn	9247377064_R01C02_Grn.idat	Gene Expression Omnibus	GSE85828	https://www.ncbi.nlm.nih.gov/gds/?term=GSE85828	DNA Methylation Data Processing	syn2654064	Sage Bionetworks	syn1773109	http://dx.doi.org/10.7303/syn1773109	unknown	retrovirus	skin	fibroblast	induced pluripotent stem cell	SC
SC12-007	Genomic and Epigenetic Molecular Characterization	DNA Methylation Data Processing	SAMN05559266	9247377064_R01C02_Red	9247377064_R01C02_Red.idat	Gene Expression Omnibus	GSE85828	https://www.ncbi.nlm.nih.gov/gds/?term=GSE85828	DNA Methylation Data Processing	syn2654065	Sage Bionetworks	syn1773109	http://dx.doi.org/10.7303/syn1773109	unknown	retrovirus	skin	fibroblast	induced pluripotent stem cell	SC
SC12-019	Genomic and Epigenetic Molecular Characterization	DNA Methylation Data Processing	SAMN05559271	9247377064_R02C02_Grn	9247377064_R02C02_Grn.idat	Gene Expression Omnibus	GSE85828	https://www.ncbi.nlm.nih.gov/gds/?term=GSE85828	DNA Methylation Data Processing	syn2654068	Sage Bionetworks	syn1773109	http://dx.doi.org/10.7303/syn1773109	Standard: TESR1 + Matrigel or KOSR + MEFs	retrovirus	foreskin	fibroblast	induced pluripotent stem cell	SC
SC12-019	Genomic and Epigenetic Molecular Characterization	DNA Methylation Data Processing	SAMN05559271	9247377064_R02C02_Red	9247377064_R02C02_Red.idat	Gene Expression Omnibus	GSE85828	https://www.ncbi.nlm.nih.gov/gds/?term=GSE85828	DNA Methylation Data Processing	syn2654069	Sage Bionetworks	syn1773109	http://dx.doi.org/10.7303/syn1773109	Standard: TESR1 + Matrigel or KOSR + MEFs	retrovirus	foreskin	fibroblast	induced pluripotent stem cell	SC
SC12-020	Genomic and Epigenetic Molecular Characterization	DNA Methylation Data Processing	SAMN05559273	9247377064_R03C02_Grn	9247377064_R03C02_Grn.idat	Gene Expression Omnibus	GSE85828	https://www.ncbi.nlm.nih.gov/gds/?term=GSE85828	DNA Methylation Data Processing	syn2654072	Sage Bionetworks	syn1773109	http://dx.doi.org/10.7303/syn1773109	Standard: TESR1 + Matrigel or KOSR + MEFs	plasmid	foreskin	fibroblast	induced pluripotent stem cell	SC
SC12-020	Genomic and Epigenetic Molecular Characterization	DNA Methylation Data Processing	SAMN05559273	9247377064_R03C02_Red	9247377064_R03C02_Red.idat	Gene Expression Omnibus	GSE85828	https://www.ncbi.nlm.nih.gov/gds/?term=GSE85828	DNA Methylation Data Processing	syn2654073	Sage Bionetworks	syn1773109	http://dx.doi.org/10.7303/syn1773109	Standard: TESR1 + Matrigel or KOSR + MEFs	plasmid	foreskin	fibroblast	induced pluripotent stem cell	SC
SC12-021	Genomic and Epigenetic Molecular Characterization	DNA Methylation Data Processing	SAMN05559275	9247377064_R04C02_Grn	9247377064_R04C02_Grn.idat	Gene Expression Omnibus	GSE85828	https://www.ncbi.nlm.nih.gov/gds/?term=GSE85828	DNA Methylation Data Processing	syn2654076	Sage Bionetworks	syn1773109	http://dx.doi.org/10.7303/syn1773109	E8	plasmid	foreskin	fibroblast	induced pluripotent stem cell	SC
SC12-021	Genomic and Epigenetic Molecular Characterization	DNA Methylation Data Processing	SAMN05559275	9247377064_R04C02_Red	9247377064_R04C02_Red.idat	Gene Expression Omnibus	GSE85828	https://www.ncbi.nlm.nih.gov/gds/?term=GSE85828	DNA Methylation Data Processing	syn2654078	Sage Bionetworks	syn1773109	http://dx.doi.org/10.7303/syn1773109	E8	plasmid	foreskin	fibroblast	induced pluripotent stem cell	SC
SC12-022	Genomic and Epigenetic Molecular Characterization	DNA Methylation Data Processing	SAMN05559276	9247377064_R05C02_Grn	9247377064_R05C02_Grn.idat	Gene Expression Omnibus	GSE85828	https://www.ncbi.nlm.nih.gov/gds/?term=GSE85828	DNA Methylation Data Processing	syn2654081	Sage Bionetworks	syn1773109	http://dx.doi.org/10.7303/syn1773109	E8	plasmid	foreskin	fibroblast	induced pluripotent stem cell	SC
SC12-022	Genomic and Epigenetic Molecular Characterization	DNA Methylation Data Processing	SAMN05559276	9247377064_R05C02_Red	9247377064_R05C02_Red.idat	Gene Expression Omnibus	GSE85828	https://www.ncbi.nlm.nih.gov/gds/?term=GSE85828	DNA Methylation Data Processing	syn2654082	Sage Bionetworks	syn1773109	http://dx.doi.org/10.7303/syn1773109	E8	plasmid	foreskin	fibroblast	induced pluripotent stem cell	SC
SC12-023	Genomic and Epigenetic Molecular Characterization	DNA Methylation Data Processing	SAMN05559284	9341679025_R06C02_Grn	9341679025_R06C02_Grn.idat	Gene Expression Omnibus	GSE85828	https://www.ncbi.nlm.nih.gov/gds/?term=GSE85828	DNA Methylation Data Processing	syn2677872	Sage Bionetworks	syn1773109	http://dx.doi.org/10.7303/syn1773109	DMEM-F12/KOSR/0.1 mM BME/0.1mM NEAA/0.1mM L-gluatime/20ng/ml bFGF	lentivirus	foreskin	fibroblast	induced pluripotent stem cell	SC
SC12-023	Genomic and Epigenetic Molecular Characterization	DNA Methylation Data Processing	SAMN05559284	9341679025_R06C02_Red	9341679025_R06C02_Red.idat	Gene Expression Omnibus	GSE85828	https://www.ncbi.nlm.nih.gov/gds/?term=GSE85828	DNA Methylation Data Processing	syn2677873	Sage Bionetworks	syn1773109	http://dx.doi.org/10.7303/syn1773109	DMEM-F12/KOSR/0.1 mM BME/0.1mM NEAA/0.1mM L-gluatime/20ng/ml bFGF	lentivirus	foreskin	fibroblast	induced pluripotent stem cell	SC
SC12-024	Genomic and Epigenetic Molecular Characterization	DNA Methylation Data Processing	SAMN05559285	9422493126_R01C01_Grn	9422493126_R01C01_Grn.idat	Gene Expression Omnibus	GSE85828	https://www.ncbi.nlm.nih.gov/gds/?term=GSE85828	DNA Methylation Data Processing	syn2654112	Sage Bionetworks	syn1773109	http://dx.doi.org/10.7303/syn1773109	DMEM-F12/KOSR/0.1 mM BME/0.1mM NEAA/0.1mM L-gluatime/20ng/ml bFGF	retrovirus	foreskin	fibroblast	induced pluripotent stem cell	SC
SC12-024	Genomic and Epigenetic Molecular Characterization	DNA Methylation Data Processing	SAMN05559285	9422493126_R01C01_Red	9422493126_R01C01_Red.idat	Gene Expression Omnibus	GSE85828	https://www.ncbi.nlm.nih.gov/gds/?term=GSE85828	DNA Methylation Data Processing	syn2654113	Sage Bionetworks	syn1773109	http://dx.doi.org/10.7303/syn1773109	DMEM-F12/KOSR/0.1 mM BME/0.1mM NEAA/0.1mM L-gluatime/20ng/ml bFGF	retrovirus	foreskin	fibroblast	induced pluripotent stem cell	SC
SC12-025	Genomic and Epigenetic Molecular Characterization	DNA Methylation Data Processing	SAMN05559291	9247377064_R06C02_Grn	9247377064_R06C02_Grn.idat	Gene Expression Omnibus	GSE85828	https://www.ncbi.nlm.nih.gov/gds/?term=GSE85828	DNA Methylation Data Processing	syn2654085	Sage Bionetworks	syn1773109	http://dx.doi.org/10.7303/syn1773109	DMEM-F12/KOSR/0.1 mM BME/0.1mM NEAA/0.1mM L-gluatime/20ng/ml bFGF	Sendai virus	foreskin	fibroblast	induced pluripotent stem cell	SC
SC12-025	Genomic and Epigenetic Molecular Characterization	DNA Methylation Data Processing	SAMN05559291	9247377064_R06C02_Red	9247377064_R06C02_Red.idat	Gene Expression Omnibus	GSE85828	https://www.ncbi.nlm.nih.gov/gds/?term=GSE85828	DNA Methylation Data Processing	syn2654086	Sage Bionetworks	syn1773109	http://dx.doi.org/10.7303/syn1773109	DMEM-F12/KOSR/0.1 mM BME/0.1mM NEAA/0.1mM L-gluatime/20ng/ml bFGF	Sendai virus	foreskin	fibroblast	induced pluripotent stem cell	SC
SC12-025	Genomic and Epigenetic Molecular Characterization	DNA Methylation Data Processing	SAMN05559292	9422493168_R06C02_Grn	9422493168_R06C02_Grn.idat	Gene Expression Omnibus	GSE85828	https://www.ncbi.nlm.nih.gov/gds/?term=GSE85828	DNA Methylation Data Processing	syn2654144	Sage Bionetworks	syn1773109	http://dx.doi.org/10.7303/syn1773109	DMEM-F12/KOSR/0.1 mM BME/0.1mM NEAA/0.1mM L-gluatime/20ng/ml bFGF	Sendai virus	foreskin	fibroblast	induced pluripotent stem cell	DE
SC12-025	Genomic and Epigenetic Molecular Characterization	DNA Methylation Data Processing	SAMN05559292	9422493168_R06C02_Red	9422493168_R06C02_Red.idat	Gene Expression Omnibus	GSE85828	https://www.ncbi.nlm.nih.gov/gds/?term=GSE85828	DNA Methylation Data Processing	syn2654145	Sage Bionetworks	syn1773109	http://dx.doi.org/10.7303/syn1773109	DMEM-F12/KOSR/0.1 mM BME/0.1mM NEAA/0.1mM L-gluatime/20ng/ml bFGF	Sendai virus	foreskin	fibroblast	induced pluripotent stem cell	DE
SC12-025	Genomic and Epigenetic Molecular Characterization	DNA Methylation Data Processing	SAMN05559293	9341679022_R04C01_Grn	9341679022_R04C01_Grn.idat	Gene Expression Omnibus	GSE85828	https://www.ncbi.nlm.nih.gov/gds/?term=GSE85828	DNA Methylation Data Processing	syn2677836	Sage Bionetworks	syn1773109	http://dx.doi.org/10.7303/syn1773109	DMEM-F12/KOSR/0.1 mM BME/0.1mM NEAA/0.1mM L-gluatime/20ng/ml bFGF	Sendai virus	foreskin	fibroblast	induced pluripotent stem cell	EB
SC12-025	Genomic and Epigenetic Molecular Characterization	DNA Methylation Data Processing	SAMN05559293	9341679022_R04C01_Red	9341679022_R04C01_Red.idat	Gene Expression Omnibus	GSE85828	https://www.ncbi.nlm.nih.gov/gds/?term=GSE85828	DNA Methylation Data Processing	syn2677837	Sage Bionetworks	syn1773109	http://dx.doi.org/10.7303/syn1773109	DMEM-F12/KOSR/0.1 mM BME/0.1mM NEAA/0.1mM L-gluatime/20ng/ml bFGF	Sendai virus	foreskin	fibroblast	induced pluripotent stem cell	EB
SC12-025	Genomic and Epigenetic Molecular Characterization	DNA Methylation Data Processing	SAMN05559295	9341679022_R05C01_Grn	9341679022_R05C01_Grn.idat	Gene Expression Omnibus	GSE85828	https://www.ncbi.nlm.nih.gov/gds/?term=GSE85828	DNA Methylation Data Processing	syn2677840	Sage Bionetworks	syn1773109	http://dx.doi.org/10.7303/syn1773109	DMEM-F12/KOSR/0.1 mM BME/0.1mM NEAA/0.1mM L-gluatime/20ng/ml bFGF	Sendai virus	foreskin	fibroblast	induced pluripotent stem cell	ECTO
SC12-025	Genomic and Epigenetic Molecular Characterization	DNA Methylation Data Processing	SAMN05559295	9341679022_R05C01_Red	9341679022_R05C01_Red.idat	Gene Expression Omnibus	GSE85828	https://www.ncbi.nlm.nih.gov/gds/?term=GSE85828	DNA Methylation Data Processing	syn2677841	Sage Bionetworks	syn1773109	http://dx.doi.org/10.7303/syn1773109	DMEM-F12/KOSR/0.1 mM BME/0.1mM NEAA/0.1mM L-gluatime/20ng/ml bFGF	Sendai virus	foreskin	fibroblast	induced pluripotent stem cell	ECTO
SC12-025	Genomic and Epigenetic Molecular Characterization	DNA Methylation Data Processing	SAMN05559296	9341679022_R03C01_Grn	9341679022_R03C01_Grn.idat	Gene Expression Omnibus	GSE85828	https://www.ncbi.nlm.nih.gov/gds/?term=GSE85828	DNA Methylation Data Processing	syn2677830	Sage Bionetworks	syn1773109	http://dx.doi.org/10.7303/syn1773109	DMEM-F12/KOSR/0.1 mM BME/0.1mM NEAA/0.1mM L-gluatime/20ng/ml bFGF	Sendai virus	foreskin	fibroblast	induced pluripotent stem cell	MESO-5
SC12-025	Genomic and Epigenetic Molecular Characterization	DNA Methylation Data Processing	SAMN05559296	9341679022_R03C01_Red	9341679022_R03C01_Red.idat	Gene Expression Omnibus	GSE85828	https://www.ncbi.nlm.nih.gov/gds/?term=GSE85828	DNA Methylation Data Processing	syn2677833	Sage Bionetworks	syn1773109	http://dx.doi.org/10.7303/syn1773109	DMEM-F12/KOSR/0.1 mM BME/0.1mM NEAA/0.1mM L-gluatime/20ng/ml bFGF	Sendai virus	foreskin	fibroblast	induced pluripotent stem cell	MESO-5
SC12-028	Genomic and Epigenetic Molecular Characterization	DNA Methylation Data Processing	SAMN05559297	9247377064_R01C01_Grn	9247377064_R01C01_Grn.idat	Gene Expression Omnibus	GSE85828	https://www.ncbi.nlm.nih.gov/gds/?term=GSE85828	DNA Methylation Data Processing	syn2654062	Sage Bionetworks	syn1773109	http://dx.doi.org/10.7303/syn1773109	unknown	RNA	foreskin	fibroblast	induced pluripotent stem cell	SC
SC12-028	Genomic and Epigenetic Molecular Characterization	DNA Methylation Data Processing	SAMN05559297	9247377064_R01C01_Red	9247377064_R01C01_Red.idat	Gene Expression Omnibus	GSE85828	https://www.ncbi.nlm.nih.gov/gds/?term=GSE85828	DNA Methylation Data Processing	syn2654063	Sage Bionetworks	syn1773109	http://dx.doi.org/10.7303/syn1773109	unknown	RNA	foreskin	fibroblast	induced pluripotent stem cell	SC
SC12-029	Genomic and Epigenetic Molecular Characterization	DNA Methylation Data Processing	SAMN05559298	9247377064_R02C01_Grn	9247377064_R02C01_Grn.idat	Gene Expression Omnibus	GSE85828	https://www.ncbi.nlm.nih.gov/gds/?term=GSE85828	DNA Methylation Data Processing	syn2654066	Sage Bionetworks	syn1773109	http://dx.doi.org/10.7303/syn1773109	unknown	RNA	foreskin	fibroblast	induced pluripotent stem cell	SC
SC12-029	Genomic and Epigenetic Molecular Characterization	DNA Methylation Data Processing	SAMN05559298	9247377064_R02C01_Red	9247377064_R02C01_Red.idat	Gene Expression Omnibus	GSE85828	https://www.ncbi.nlm.nih.gov/gds/?term=GSE85828	DNA Methylation Data Processing	syn2654067	Sage Bionetworks	syn1773109	http://dx.doi.org/10.7303/syn1773109	unknown	RNA	foreskin	fibroblast	induced pluripotent stem cell	SC
SC12-030	Genomic and Epigenetic Molecular Characterization	DNA Methylation Data Processing	SAMN05559299	9247377064_R03C01_Grn	9247377064_R03C01_Grn.idat	Gene Expression Omnibus	GSE85828	https://www.ncbi.nlm.nih.gov/gds/?term=GSE85828	DNA Methylation Data Processing	syn2654070	Sage Bionetworks	syn1773109	http://dx.doi.org/10.7303/syn1773109	unknown	RNA	foreskin	fibroblast	induced pluripotent stem cell	SC
SC12-030	Genomic and Epigenetic Molecular Characterization	DNA Methylation Data Processing	SAMN05559299	9247377064_R03C01_Red	9247377064_R03C01_Red.idat	Gene Expression Omnibus	GSE85828	https://www.ncbi.nlm.nih.gov/gds/?term=GSE85828	DNA Methylation Data Processing	syn2654071	Sage Bionetworks	syn1773109	http://dx.doi.org/10.7303/syn1773109	unknown	RNA	foreskin	fibroblast	induced pluripotent stem cell	SC
SC12-031	Genomic and Epigenetic Molecular Characterization	DNA Methylation Data Processing	SAMN05559304	9247377064_R04C01_Grn	9247377064_R04C01_Grn.idat	Gene Expression Omnibus	GSE85828	https://www.ncbi.nlm.nih.gov/gds/?term=GSE85828	DNA Methylation Data Processing	syn2654074	Sage Bionetworks	syn1773109	http://dx.doi.org/10.7303/syn1773109	unknown	Sendai virus	foreskin	fibroblast	induced pluripotent stem cell	SC
SC12-031	Genomic and Epigenetic Molecular Characterization	DNA Methylation Data Processing	SAMN05559304	9247377064_R04C01_Red	9247377064_R04C01_Red.idat	Gene Expression Omnibus	GSE85828	https://www.ncbi.nlm.nih.gov/gds/?term=GSE85828	DNA Methylation Data Processing	syn2654075	Sage Bionetworks	syn1773109	http://dx.doi.org/10.7303/syn1773109	unknown	Sendai virus	foreskin	fibroblast	induced pluripotent stem cell	SC
SC12-031	Genomic and Epigenetic Molecular Characterization	DNA Methylation Data Processing	SAMN05559305	9422493050_R03C02_Grn	9422493050_R03C02_Grn.idat	Gene Expression Omnibus	GSE85828	https://www.ncbi.nlm.nih.gov/gds/?term=GSE85828	DNA Methylation Data Processing	syn2654097	Sage Bionetworks	syn1773109	http://dx.doi.org/10.7303/syn1773109	unknown	Sendai virus	foreskin	fibroblast	induced pluripotent stem cell	DE
SC12-031	Genomic and Epigenetic Molecular Characterization	DNA Methylation Data Processing	SAMN05559305	9422493050_R03C02_Red	9422493050_R03C02_Red.idat	Gene Expression Omnibus	GSE85828	https://www.ncbi.nlm.nih.gov/gds/?term=GSE85828	DNA Methylation Data Processing	syn2654098	Sage Bionetworks	syn1773109	http://dx.doi.org/10.7303/syn1773109	unknown	Sendai virus	foreskin	fibroblast	induced pluripotent stem cell	DE
SC12-031	Genomic and Epigenetic Molecular Characterization	DNA Methylation Data Processing	SAMN05559306	9422493050_R06C02_Grn	9422493050_R06C02_Grn.idat	Gene Expression Omnibus	GSE85828	https://www.ncbi.nlm.nih.gov/gds/?term=GSE85828	DNA Methylation Data Processing	syn2654110	Sage Bionetworks	syn1773109	http://dx.doi.org/10.7303/syn1773109	unknown	Sendai virus	foreskin	fibroblast	induced pluripotent stem cell	EB
SC12-031	Genomic and Epigenetic Molecular Characterization	DNA Methylation Data Processing	SAMN05559306	9422493050_R06C02_Red	9422493050_R06C02_Red.idat	Gene Expression Omnibus	GSE85828	https://www.ncbi.nlm.nih.gov/gds/?term=GSE85828	DNA Methylation Data Processing	syn2654111	Sage Bionetworks	syn1773109	http://dx.doi.org/10.7303/syn1773109	unknown	Sendai virus	foreskin	fibroblast	induced pluripotent stem cell	EB
SC12-031	Genomic and Epigenetic Molecular Characterization	DNA Methylation Data Processing	SAMN05559307	9422493050_R02C01_Grn	9422493050_R02C01_Grn.idat	Gene Expression Omnibus	GSE85828	https://www.ncbi.nlm.nih.gov/gds/?term=GSE85828	DNA Methylation Data Processing	syn2654091	Sage Bionetworks	syn1773109	http://dx.doi.org/10.7303/syn1773109	unknown	Sendai virus	foreskin	fibroblast	induced pluripotent stem cell	ECTO
SC12-031	Genomic and Epigenetic Molecular Characterization	DNA Methylation Data Processing	SAMN05559307	9422493050_R02C01_Red	9422493050_R02C01_Red.idat	Gene Expression Omnibus	GSE85828	https://www.ncbi.nlm.nih.gov/gds/?term=GSE85828	DNA Methylation Data Processing	syn2654092	Sage Bionetworks	syn1773109	http://dx.doi.org/10.7303/syn1773109	unknown	Sendai virus	foreskin	fibroblast	induced pluripotent stem cell	ECTO
SC12-031	Genomic and Epigenetic Molecular Characterization	DNA Methylation Data Processing	SAMN05559308	9422493050_R01C02_Grn	9422493050_R01C02_Grn.idat	Gene Expression Omnibus	GSE85828	https://www.ncbi.nlm.nih.gov/gds/?term=GSE85828	DNA Methylation Data Processing	syn2654089	Sage Bionetworks	syn1773109	http://dx.doi.org/10.7303/syn1773109	unknown	Sendai virus	foreskin	fibroblast	induced pluripotent stem cell	MESO-5
SC12-031	Genomic and Epigenetic Molecular Characterization	DNA Methylation Data Processing	SAMN05559308	9422493050_R01C02_Red	9422493050_R01C02_Red.idat	Gene Expression Omnibus	GSE85828	https://www.ncbi.nlm.nih.gov/gds/?term=GSE85828	DNA Methylation Data Processing	syn2654090	Sage Bionetworks	syn1773109	http://dx.doi.org/10.7303/syn1773109	unknown	Sendai virus	foreskin	fibroblast	induced pluripotent stem cell	MESO-5
SC12-034	Genomic and Epigenetic Molecular Characterization	DNA Methylation Data Processing	SAMN05559309	9422493126_R05C01_Grn	9422493126_R05C01_Grn.idat	Gene Expression Omnibus	GSE85828	https://www.ncbi.nlm.nih.gov/gds/?term=GSE85828	DNA Methylation Data Processing	syn2654128	Sage Bionetworks	syn1773109	http://dx.doi.org/10.7303/syn1773109	unknown	plasmid	amniotic fluid	mesenchymal stem cell	induced pluripotent stem cell	SC
SC12-034	Genomic and Epigenetic Molecular Characterization	DNA Methylation Data Processing	SAMN05559309	9422493126_R05C01_Red	9422493126_R05C01_Red.idat	Gene Expression Omnibus	GSE85828	https://www.ncbi.nlm.nih.gov/gds/?term=GSE85828	DNA Methylation Data Processing	syn2654129	Sage Bionetworks	syn1773109	http://dx.doi.org/10.7303/syn1773109	unknown	plasmid	amniotic fluid	mesenchymal stem cell	induced pluripotent stem cell	SC
SC12-035	Genomic and Epigenetic Molecular Characterization	DNA Methylation Data Processing	SAMN05559316	9934089035_R06C02_Grn	9934089035_R06C02_Grn.idat	Gene Expression Omnibus	GSE85828	https://www.ncbi.nlm.nih.gov/gds/?term=GSE85828	DNA Methylation Data Processing	syn2653932	Sage Bionetworks	syn1773109	http://dx.doi.org/10.7303/syn1773109	unknown	plasmid	amniotic fluid	mesenchymal stem cell	induced pluripotent stem cell	SC
SC12-035	Genomic and Epigenetic Molecular Characterization	DNA Methylation Data Processing	SAMN05559316	9934089035_R06C02_Red	9934089035_R06C02_Red.idat	Gene Expression Omnibus	GSE85828	https://www.ncbi.nlm.nih.gov/gds/?term=GSE85828	DNA Methylation Data Processing	syn2653933	Sage Bionetworks	syn1773109	http://dx.doi.org/10.7303/syn1773109	unknown	plasmid	amniotic fluid	mesenchymal stem cell	induced pluripotent stem cell	SC
SC12-035	Genomic and Epigenetic Molecular Characterization	DNA Methylation Data Processing	SAMN05559317	9934089035_R06C01_Grn	9934089035_R06C01_Grn.idat	Gene Expression Omnibus	GSE85828	https://www.ncbi.nlm.nih.gov/gds/?term=GSE85828	DNA Methylation Data Processing	syn2653930	Sage Bionetworks	syn1773109	http://dx.doi.org/10.7303/syn1773109	unknown	plasmid	amniotic fluid	mesenchymal stem cell	induced pluripotent stem cell	EB
SC12-035	Genomic and Epigenetic Molecular Characterization	DNA Methylation Data Processing	SAMN05559317	9934089035_R06C01_Red	9934089035_R06C01_Red.idat	Gene Expression Omnibus	GSE85828	https://www.ncbi.nlm.nih.gov/gds/?term=GSE85828	DNA Methylation Data Processing	syn2653931	Sage Bionetworks	syn1773109	http://dx.doi.org/10.7303/syn1773109	unknown	plasmid	amniotic fluid	mesenchymal stem cell	induced pluripotent stem cell	EB
SC12-036	Genomic and Epigenetic Molecular Characterization	DNA Methylation Data Processing	SAMN05559318	9422493126_R04C01_Grn	9422493126_R04C01_Grn.idat	Gene Expression Omnibus	GSE85828	https://www.ncbi.nlm.nih.gov/gds/?term=GSE85828	DNA Methylation Data Processing	syn2654124	Sage Bionetworks	syn1773109	http://dx.doi.org/10.7303/syn1773109	unknown	plasmid	bone marrow	CD34+ cells	induced pluripotent stem cell	SC
SC12-036	Genomic and Epigenetic Molecular Characterization	DNA Methylation Data Processing	SAMN05559318	9422493126_R04C01_Red	9422493126_R04C01_Red.idat	Gene Expression Omnibus	GSE85828	https://www.ncbi.nlm.nih.gov/gds/?term=GSE85828	DNA Methylation Data Processing	syn2654125	Sage Bionetworks	syn1773109	http://dx.doi.org/10.7303/syn1773109	unknown	plasmid	bone marrow	CD34+ cells	induced pluripotent stem cell	SC
SC12-037	Genomic and Epigenetic Molecular Characterization	DNA Methylation Data Processing	SAMN05559325	9422493126_R03C01_Grn	9422493126_R03C01_Grn.idat	Gene Expression Omnibus	GSE85828	https://www.ncbi.nlm.nih.gov/gds/?term=GSE85828	DNA Methylation Data Processing	syn2654120	Sage Bionetworks	syn1773109	http://dx.doi.org/10.7303/syn1773109	unknown	plasmid	bone marrow	CD34+ cells	induced pluripotent stem cell	SC
SC12-037	Genomic and Epigenetic Molecular Characterization	DNA Methylation Data Processing	SAMN05559325	9422493126_R03C01_Red	9422493126_R03C01_Red.idat	Gene Expression Omnibus	GSE85828	https://www.ncbi.nlm.nih.gov/gds/?term=GSE85828	DNA Methylation Data Processing	syn2654121	Sage Bionetworks	syn1773109	http://dx.doi.org/10.7303/syn1773109	unknown	plasmid	bone marrow	CD34+ cells	induced pluripotent stem cell	SC
SC12-038	Genomic and Epigenetic Molecular Characterization	DNA Methylation Data Processing	SAMN05559332	9422493050_R03C01_Grn	9422493050_R03C01_Grn.idat	Gene Expression Omnibus	GSE85828	https://www.ncbi.nlm.nih.gov/gds/?term=GSE85828	DNA Methylation Data Processing	syn2654095	Sage Bionetworks	syn1773109	http://dx.doi.org/10.7303/syn1773109	unknown		blastocyst	inner cell mass	embryonic stem cell	SC
SC12-038	Genomic and Epigenetic Molecular Characterization	DNA Methylation Data Processing	SAMN05559332	9422493050_R03C01_Red	9422493050_R03C01_Red.idat	Gene Expression Omnibus	GSE85828	https://www.ncbi.nlm.nih.gov/gds/?term=GSE85828	DNA Methylation Data Processing	syn2654096	Sage Bionetworks	syn1773109	http://dx.doi.org/10.7303/syn1773109	unknown		blastocyst	inner cell mass	embryonic stem cell	SC
SC12-038	Genomic and Epigenetic Molecular Characterization	DNA Methylation Data Processing	SAMN05582877	9422493050_R02C02_Grn	9422493050_R02C02_Grn.idat	Gene Expression Omnibus	GSE85828	https://www.ncbi.nlm.nih.gov/gds/?term=GSE85828	DNA Methylation Data Processing	syn2654093	Sage Bionetworks	syn1773109	http://dx.doi.org/10.7303/syn1773109	unknown		blastocyst	inner cell mass	embryonic stem cell	EB
SC12-038	Genomic and Epigenetic Molecular Characterization	DNA Methylation Data Processing	SAMN05582877	9422493050_R02C02_Red	9422493050_R02C02_Red.idat	Gene Expression Omnibus	GSE85828	https://www.ncbi.nlm.nih.gov/gds/?term=GSE85828	DNA Methylation Data Processing	syn2654094	Sage Bionetworks	syn1773109	http://dx.doi.org/10.7303/syn1773109	unknown		blastocyst	inner cell mass	embryonic stem cell	EB
SC12-038	Genomic and Epigenetic Molecular Characterization	DNA Methylation Data Processing	SAMN05559334	9422493050_R05C02_Grn	9422493050_R05C02_Grn.idat	Gene Expression Omnibus	GSE85828	https://www.ncbi.nlm.nih.gov/gds/?term=GSE85828	DNA Methylation Data Processing	syn2654106	Sage Bionetworks	syn1773109	http://dx.doi.org/10.7303/syn1773109	unknown		blastocyst	inner cell mass	embryonic stem cell	DE
SC12-038	Genomic and Epigenetic Molecular Characterization	DNA Methylation Data Processing	SAMN05559334	9422493050_R05C02_Red	9422493050_R05C02_Red.idat	Gene Expression Omnibus	GSE85828	https://www.ncbi.nlm.nih.gov/gds/?term=GSE85828	DNA Methylation Data Processing	syn2654107	Sage Bionetworks	syn1773109	http://dx.doi.org/10.7303/syn1773109	unknown		blastocyst	inner cell mass	embryonic stem cell	DE
SC12-038	Genomic and Epigenetic Molecular Characterization	DNA Methylation Data Processing	SAMN05559335	9422493050_R04C02_Grn	9422493050_R04C02_Grn.idat	Gene Expression Omnibus	GSE85828	https://www.ncbi.nlm.nih.gov/gds/?term=GSE85828	DNA Methylation Data Processing	syn2654101	Sage Bionetworks	syn1773109	http://dx.doi.org/10.7303/syn1773109	unknown		blastocyst	inner cell mass	embryonic stem cell	EB
SC12-038	Genomic and Epigenetic Molecular Characterization	DNA Methylation Data Processing	SAMN05559335	9422493050_R04C02_Red	9422493050_R04C02_Red.idat	Gene Expression Omnibus	GSE85828	https://www.ncbi.nlm.nih.gov/gds/?term=GSE85828	DNA Methylation Data Processing	syn2654102	Sage Bionetworks	syn1773109	http://dx.doi.org/10.7303/syn1773109	unknown		blastocyst	inner cell mass	embryonic stem cell	EB
SC12-038	Genomic and Epigenetic Molecular Characterization	DNA Methylation Data Processing	SAMN05559337	9422493050_R04C01_Grn	9422493050_R04C01_Grn.idat	Gene Expression Omnibus	GSE85828	https://www.ncbi.nlm.nih.gov/gds/?term=GSE85828	DNA Methylation Data Processing	syn2654099	Sage Bionetworks	syn1773109	http://dx.doi.org/10.7303/syn1773109	unknown		blastocyst	inner cell mass	embryonic stem cell	MESO-5
SC12-038	Genomic and Epigenetic Molecular Characterization	DNA Methylation Data Processing	SAMN05559337	9422493050_R04C01_Red	9422493050_R04C01_Red.idat	Gene Expression Omnibus	GSE85828	https://www.ncbi.nlm.nih.gov/gds/?term=GSE85828	DNA Methylation Data Processing	syn2654100	Sage Bionetworks	syn1773109	http://dx.doi.org/10.7303/syn1773109	unknown		blastocyst	inner cell mass	embryonic stem cell	MESO-5
SC12-039	Genomic and Epigenetic Molecular Characterization	DNA Methylation Data Processing	SAMN05559338	9934089035_R01C01_Grn	9934089035_R01C01_Grn.idat	Gene Expression Omnibus	GSE85828	https://www.ncbi.nlm.nih.gov/gds/?term=GSE85828	DNA Methylation Data Processing	syn2653908	Sage Bionetworks	syn1773109	http://dx.doi.org/10.7303/syn1773109	unknown		blastocyst	inner cell mass	embryonic stem cell	SC
SC12-039	Genomic and Epigenetic Molecular Characterization	DNA Methylation Data Processing	SAMN05559338	9934089035_R01C01_Red	9934089035_R01C01_Red.idat	Gene Expression Omnibus	GSE85828	https://www.ncbi.nlm.nih.gov/gds/?term=GSE85828	DNA Methylation Data Processing	syn2653911	Sage Bionetworks	syn1773109	http://dx.doi.org/10.7303/syn1773109	unknown		blastocyst	inner cell mass	embryonic stem cell	SC
SC12-040	Genomic and Epigenetic Molecular Characterization	DNA Methylation Data Processing	SAMN05559342	9341679025_R02C02_Grn	9341679025_R02C02_Grn.idat	Gene Expression Omnibus	GSE85828	https://www.ncbi.nlm.nih.gov/gds/?term=GSE85828	DNA Methylation Data Processing	syn2677852	Sage Bionetworks	syn1773109	http://dx.doi.org/10.7303/syn1773109	Pluriton Reprogramming Medium was used (Stemgent)	RNA	foreskin	fibroblast	induced pluripotent stem cell	SC
SC12-040	Genomic and Epigenetic Molecular Characterization	DNA Methylation Data Processing	SAMN05559342	9341679025_R02C02_Red	9341679025_R02C02_Red.idat	Gene Expression Omnibus	GSE85828	https://www.ncbi.nlm.nih.gov/gds/?term=GSE85828	DNA Methylation Data Processing	syn2677853	Sage Bionetworks	syn1773109	http://dx.doi.org/10.7303/syn1773109	Pluriton Reprogramming Medium was used (Stemgent)	RNA	foreskin	fibroblast	induced pluripotent stem cell	SC
SC13-043	Genomic and Epigenetic Molecular Characterization	DNA Methylation Data Processing	SAMN05559343	9341679025_R03C02_Grn	9341679025_R03C02_Grn.idat	Gene Expression Omnibus	GSE85828	https://www.ncbi.nlm.nih.gov/gds/?term=GSE85828	DNA Methylation Data Processing	syn2677856	Sage Bionetworks	syn1773109	http://dx.doi.org/10.7303/syn1773109	iPSCs were generated and intially maintained using MEF KSR cultures. After transfer to WiCell, iPSCs expanded in Feeder Independent - TeSR1 Medium.	plasmid	bone marrow	mononuclear	induced pluripotent stem cell	SC
SC13-043	Genomic and Epigenetic Molecular Characterization	DNA Methylation Data Processing	SAMN05559343	9341679025_R03C02_Red	9341679025_R03C02_Red.idat	Gene Expression Omnibus	GSE85828	https://www.ncbi.nlm.nih.gov/gds/?term=GSE85828	DNA Methylation Data Processing	syn2677857	Sage Bionetworks	syn1773109	http://dx.doi.org/10.7303/syn1773109	iPSCs were generated and intially maintained using MEF KSR cultures. After transfer to WiCell, iPSCs expanded in Feeder Independent - TeSR1 Medium.	plasmid	bone marrow	mononuclear	induced pluripotent stem cell	SC
SC13-043	Genomic and Epigenetic Molecular Characterization	DNA Methylation Data Processing	SAMN05559344	9422493168_R02C02_Grn	9422493168_R02C02_Grn.idat	Gene Expression Omnibus	GSE85828	https://www.ncbi.nlm.nih.gov/gds/?term=GSE85828	DNA Methylation Data Processing	syn2654136	Sage Bionetworks	syn1773109	http://dx.doi.org/10.7303/syn1773109	iPSCs were generated and intially maintained using MEF KSR cultures. After transfer to WiCell, iPSCs expanded in Feeder Independent - TeSR1 Medium.	plasmid	bone marrow	mononuclear	induced pluripotent stem cell	EB
SC13-043	Genomic and Epigenetic Molecular Characterization	DNA Methylation Data Processing	SAMN05559344	9422493168_R02C02_Red	9422493168_R02C02_Red.idat	Gene Expression Omnibus	GSE85828	https://www.ncbi.nlm.nih.gov/gds/?term=GSE85828	DNA Methylation Data Processing	syn2654137	Sage Bionetworks	syn1773109	http://dx.doi.org/10.7303/syn1773109	iPSCs were generated and intially maintained using MEF KSR cultures. After transfer to WiCell, iPSCs expanded in Feeder Independent - TeSR1 Medium.	plasmid	bone marrow	mononuclear	induced pluripotent stem cell	EB
SC13-043	Genomic and Epigenetic Molecular Characterization	DNA Methylation Data Processing	SAMN05559344	9341679022_R03C02_Grn	9341679022_R03C02_Grn.idat	Gene Expression Omnibus	GSE85828	https://www.ncbi.nlm.nih.gov/gds/?term=GSE85828	DNA Methylation Data Processing	syn2677834	Sage Bionetworks	syn1773109	http://dx.doi.org/10.7303/syn1773109	iPSCs were generated and intially maintained using MEF KSR cultures. After transfer to WiCell, iPSCs expanded in Feeder Independent - TeSR1 Medium.	plasmid	bone marrow	mononuclear	induced pluripotent stem cell	EB
SC13-043	Genomic and Epigenetic Molecular Characterization	DNA Methylation Data Processing	SAMN05559344	9341679022_R03C02_Red	9341679022_R03C02_Red.idat	Gene Expression Omnibus	GSE85828	https://www.ncbi.nlm.nih.gov/gds/?term=GSE85828	DNA Methylation Data Processing	syn2677835	Sage Bionetworks	syn1773109	http://dx.doi.org/10.7303/syn1773109	iPSCs were generated and intially maintained using MEF KSR cultures. After transfer to WiCell, iPSCs expanded in Feeder Independent - TeSR1 Medium.	plasmid	bone marrow	mononuclear	induced pluripotent stem cell	EB
SC13-043	Genomic and Epigenetic Molecular Characterization	DNA Methylation Data Processing	SAMN05559345	9422493168_R03C02_Grn	9422493168_R03C02_Grn.idat	Gene Expression Omnibus	GSE85828	https://www.ncbi.nlm.nih.gov/gds/?term=GSE85828	DNA Methylation Data Processing	syn2654138	Sage Bionetworks	syn1773109	http://dx.doi.org/10.7303/syn1773109	iPSCs were generated and intially maintained using MEF KSR cultures. After transfer to WiCell, iPSCs expanded in Feeder Independent - TeSR1 Medium.	plasmid	bone marrow	mononuclear	induced pluripotent stem cell	EB
SC13-043	Genomic and Epigenetic Molecular Characterization	DNA Methylation Data Processing	SAMN05559345	9422493168_R03C02_Red	9422493168_R03C02_Red.idat	Gene Expression Omnibus	GSE85828	https://www.ncbi.nlm.nih.gov/gds/?term=GSE85828	DNA Methylation Data Processing	syn2654139	Sage Bionetworks	syn1773109	http://dx.doi.org/10.7303/syn1773109	iPSCs were generated and intially maintained using MEF KSR cultures. After transfer to WiCell, iPSCs expanded in Feeder Independent - TeSR1 Medium.	plasmid	bone marrow	mononuclear	induced pluripotent stem cell	EB
SC13-043	Genomic and Epigenetic Molecular Characterization	DNA Methylation Data Processing	SAMN05559346	9422493168_R05C02_Grn	9422493168_R05C02_Grn.idat	Gene Expression Omnibus	GSE85828	https://www.ncbi.nlm.nih.gov/gds/?term=GSE85828	DNA Methylation Data Processing	syn2654142	Sage Bionetworks	syn1773109	http://dx.doi.org/10.7303/syn1773109	iPSCs were generated and intially maintained using MEF KSR cultures. After transfer to WiCell, iPSCs expanded in Feeder Independent - TeSR1 Medium.	plasmid	bone marrow	mononuclear	induced pluripotent stem cell	DE
SC13-043	Genomic and Epigenetic Molecular Characterization	DNA Methylation Data Processing	SAMN05559346	9422493168_R05C02_Red	9422493168_R05C02_Red.idat	Gene Expression Omnibus	GSE85828	https://www.ncbi.nlm.nih.gov/gds/?term=GSE85828	DNA Methylation Data Processing	syn2654143	Sage Bionetworks	syn1773109	http://dx.doi.org/10.7303/syn1773109	iPSCs were generated and intially maintained using MEF KSR cultures. After transfer to WiCell, iPSCs expanded in Feeder Independent - TeSR1 Medium.	plasmid	bone marrow	mononuclear	induced pluripotent stem cell	DE
SC13-043	Genomic and Epigenetic Molecular Characterization	DNA Methylation Data Processing	SAMN05559346	9341679022_R04C02_Grn	9341679022_R04C02_Grn.idat	Gene Expression Omnibus	GSE85828	https://www.ncbi.nlm.nih.gov/gds/?term=GSE85828	DNA Methylation Data Processing	syn2677838	Sage Bionetworks	syn1773109	http://dx.doi.org/10.7303/syn1773109	iPSCs were generated and intially maintained using MEF KSR cultures. After transfer to WiCell, iPSCs expanded in Feeder Independent - TeSR1 Medium.	plasmid	bone marrow	mononuclear	induced pluripotent stem cell	DE
SC13-043	Genomic and Epigenetic Molecular Characterization	DNA Methylation Data Processing	SAMN05559346	9341679022_R04C02_Red	9341679022_R04C02_Red.idat	Gene Expression Omnibus	GSE85828	https://www.ncbi.nlm.nih.gov/gds/?term=GSE85828	DNA Methylation Data Processing	syn2677839	Sage Bionetworks	syn1773109	http://dx.doi.org/10.7303/syn1773109	iPSCs were generated and intially maintained using MEF KSR cultures. After transfer to WiCell, iPSCs expanded in Feeder Independent - TeSR1 Medium.	plasmid	bone marrow	mononuclear	induced pluripotent stem cell	DE
SC13-043	Genomic and Epigenetic Molecular Characterization	DNA Methylation Data Processing	SAMN05559347	9341679022_R06C02_Grn	9341679022_R06C02_Grn.idat	Gene Expression Omnibus	GSE85828	https://www.ncbi.nlm.nih.gov/gds/?term=GSE85828	DNA Methylation Data Processing	syn2677844	Sage Bionetworks	syn1773109	http://dx.doi.org/10.7303/syn1773109	iPSCs were generated and intially maintained using MEF KSR cultures. After transfer to WiCell, iPSCs expanded in Feeder Independent - TeSR1 Medium.	plasmid	bone marrow	mononuclear	induced pluripotent stem cell	ECTO
SC13-043	Genomic and Epigenetic Molecular Characterization	DNA Methylation Data Processing	SAMN05559347	9341679022_R06C02_Red	9341679022_R06C02_Red.idat	Gene Expression Omnibus	GSE85828	https://www.ncbi.nlm.nih.gov/gds/?term=GSE85828	DNA Methylation Data Processing	syn2677845	Sage Bionetworks	syn1773109	http://dx.doi.org/10.7303/syn1773109	iPSCs were generated and intially maintained using MEF KSR cultures. After transfer to WiCell, iPSCs expanded in Feeder Independent - TeSR1 Medium.	plasmid	bone marrow	mononuclear	induced pluripotent stem cell	ECTO
SC13-043	Genomic and Epigenetic Molecular Characterization	DNA Methylation Data Processing	SAMN05559348	9341679022_R06C01_Grn	9341679022_R06C01_Grn.idat	Gene Expression Omnibus	GSE85828	https://www.ncbi.nlm.nih.gov/gds/?term=GSE85828	DNA Methylation Data Processing	syn2677842	Sage Bionetworks	syn1773109	http://dx.doi.org/10.7303/syn1773109	iPSCs were generated and intially maintained using MEF KSR cultures. After transfer to WiCell, iPSCs expanded in Feeder Independent - TeSR1 Medium.	plasmid	bone marrow	mononuclear	induced pluripotent stem cell	MESO-5
SC13-043	Genomic and Epigenetic Molecular Characterization	DNA Methylation Data Processing	SAMN05559348	9341679022_R06C01_Red	9341679022_R06C01_Red.idat	Gene Expression Omnibus	GSE85828	https://www.ncbi.nlm.nih.gov/gds/?term=GSE85828	DNA Methylation Data Processing	syn2677843	Sage Bionetworks	syn1773109	http://dx.doi.org/10.7303/syn1773109	iPSCs were generated and intially maintained using MEF KSR cultures. After transfer to WiCell, iPSCs expanded in Feeder Independent - TeSR1 Medium.	plasmid	bone marrow	mononuclear	induced pluripotent stem cell	MESO-5
SC13-044	Genomic and Epigenetic Molecular Characterization	DNA Methylation Data Processing	SAMN05559349	9422493126_R02C01_Grn	9422493126_R02C01_Grn.idat	Gene Expression Omnibus	GSE85828	https://www.ncbi.nlm.nih.gov/gds/?term=GSE85828	DNA Methylation Data Processing	syn2654116	Sage Bionetworks	syn1773109	http://dx.doi.org/10.7303/syn1773109	iPSCs were generated and intially maintained using MEF KSR cultures. After transfer to WiCell, iPSCs expanded in Feeder Independent - TeSR1 Medium.	plasmid	bone marrow	mononuclear	induced pluripotent stem cell	SC
SC13-044	Genomic and Epigenetic Molecular Characterization	DNA Methylation Data Processing	SAMN05559349	9422493126_R02C01_Red	9422493126_R02C01_Red.idat	Gene Expression Omnibus	GSE85828	https://www.ncbi.nlm.nih.gov/gds/?term=GSE85828	DNA Methylation Data Processing	syn2654117	Sage Bionetworks	syn1773109	http://dx.doi.org/10.7303/syn1773109	iPSCs were generated and intially maintained using MEF KSR cultures. After transfer to WiCell, iPSCs expanded in Feeder Independent - TeSR1 Medium.	plasmid	bone marrow	mononuclear	induced pluripotent stem cell	SC
SC13-045	Genomic and Epigenetic Molecular Characterization	DNA Methylation Data Processing	SAMN05559357	9422493050_R05C01_Grn	9422493050_R05C01_Grn.idat	Gene Expression Omnibus	GSE85828	https://www.ncbi.nlm.nih.gov/gds/?term=GSE85828	DNA Methylation Data Processing	syn2654103	Sage Bionetworks	syn1773109	http://dx.doi.org/10.7303/syn1773109	iPSCs were generated and intially maintained using MEF KSR cultures. After transfer to WiCell, iPSCs expanded in Feeder Independent - TeSR1 Medium.	plasmid	umbilical cord blood	mononuclear	induced pluripotent stem cell	SC
SC13-045	Genomic and Epigenetic Molecular Characterization	DNA Methylation Data Processing	SAMN05559357	9422493050_R05C01_Red	9422493050_R05C01_Red.idat	Gene Expression Omnibus	GSE85828	https://www.ncbi.nlm.nih.gov/gds/?term=GSE85828	DNA Methylation Data Processing	syn2654104	Sage Bionetworks	syn1773109	http://dx.doi.org/10.7303/syn1773109	iPSCs were generated and intially maintained using MEF KSR cultures. After transfer to WiCell, iPSCs expanded in Feeder Independent - TeSR1 Medium.	plasmid	umbilical cord blood	mononuclear	induced pluripotent stem cell	SC
SC13-049	Genomic and Epigenetic Molecular Characterization	DNA Methylation Data Processing	SAMN05559365	9422493050_R06C01_Grn	9422493050_R06C01_Grn.idat	Gene Expression Omnibus	GSE85828	https://www.ncbi.nlm.nih.gov/gds/?term=GSE85828	DNA Methylation Data Processing	syn2654108	Sage Bionetworks	syn1773109	http://dx.doi.org/10.7303/syn1773109	unknown	retrovirus	skin	fibroblast	induced pluripotent stem cell	SC
SC13-049	Genomic and Epigenetic Molecular Characterization	DNA Methylation Data Processing	SAMN05559365	9422493050_R06C01_Red	9422493050_R06C01_Red.idat	Gene Expression Omnibus	GSE85828	https://www.ncbi.nlm.nih.gov/gds/?term=GSE85828	DNA Methylation Data Processing	syn2654109	Sage Bionetworks	syn1773109	http://dx.doi.org/10.7303/syn1773109	unknown	retrovirus	skin	fibroblast	induced pluripotent stem cell	SC
SC14-066	Genomic and Epigenetic Molecular Characterization	DNA Methylation Data Processing	SAMN05559370	9934089035_R02C01_Grn	9934089035_R02C01_Grn.idat	Gene Expression Omnibus	GSE85828	https://www.ncbi.nlm.nih.gov/gds/?term=GSE85828	DNA Methylation Data Processing	syn2653914	Sage Bionetworks	syn1773109	http://dx.doi.org/10.7303/syn1773109	unknown		blastocyst	inner cell mass	embryonic stem cell	SC
SC14-066	Genomic and Epigenetic Molecular Characterization	DNA Methylation Data Processing	SAMN05559370	9934089035_R02C01_Red	9934089035_R02C01_Red.idat	Gene Expression Omnibus	GSE85828	https://www.ncbi.nlm.nih.gov/gds/?term=GSE85828	DNA Methylation Data Processing	syn2653915	Sage Bionetworks	syn1773109	http://dx.doi.org/10.7303/syn1773109	unknown		blastocyst	inner cell mass	embryonic stem cell	SC
SC14-066	Genomic and Epigenetic Molecular Characterization	DNA Methylation Data Processing	SAMN05559372	9934089035_R03C02_Grn	9934089035_R03C02_Grn.idat	Gene Expression Omnibus	GSE85828	https://www.ncbi.nlm.nih.gov/gds/?term=GSE85828	DNA Methylation Data Processing	syn2653920	Sage Bionetworks	syn1773109	http://dx.doi.org/10.7303/syn1773109	unknown		blastocyst	inner cell mass	embryonic stem cell	EB
SC14-066	Genomic and Epigenetic Molecular Characterization	DNA Methylation Data Processing	SAMN05559372	9934089035_R03C02_Red	9934089035_R03C02_Red.idat	Gene Expression Omnibus	GSE85828	https://www.ncbi.nlm.nih.gov/gds/?term=GSE85828	DNA Methylation Data Processing	syn2653921	Sage Bionetworks	syn1773109	http://dx.doi.org/10.7303/syn1773109	unknown		blastocyst	inner cell mass	embryonic stem cell	EB
SC14-066	Genomic and Epigenetic Molecular Characterization	DNA Methylation Data Processing	SAMN05559373	9934089035_R01C02_Grn	9934089035_R01C02_Grn.idat	Gene Expression Omnibus	GSE85828	https://www.ncbi.nlm.nih.gov/gds/?term=GSE85828	DNA Methylation Data Processing	syn2653912	Sage Bionetworks	syn1773109	http://dx.doi.org/10.7303/syn1773109	unknown		blastocyst	inner cell mass	embryonic stem cell	ECTO
SC14-066	Genomic and Epigenetic Molecular Characterization	DNA Methylation Data Processing	SAMN05559373	9934089035_R01C02_Red	9934089035_R01C02_Red.idat	Gene Expression Omnibus	GSE85828	https://www.ncbi.nlm.nih.gov/gds/?term=GSE85828	DNA Methylation Data Processing	syn2653913	Sage Bionetworks	syn1773109	http://dx.doi.org/10.7303/syn1773109	unknown		blastocyst	inner cell mass	embryonic stem cell	ECTO
SC14-066	Genomic and Epigenetic Molecular Characterization	DNA Methylation Data Processing	SAMN05559374	3999442133_R05C01_Red	3999442133_R05C01_Red.idat	Gene Expression Omnibus	GSE85828	https://www.ncbi.nlm.nih.gov/gds/?term=GSE85828	DNA Methylation Data Processing	syn3280555	Sage Bionetworks	syn1773109	http://dx.doi.org/10.7303/syn1773109	unknown		blastocyst	inner cell mass	embryonic stem cell	MESO-5
SC14-066	Genomic and Epigenetic Molecular Characterization	DNA Methylation Data Processing	SAMN05559374	3999442133_R05C01_Grn	3999442133_R05C01_Grn.idat	Gene Expression Omnibus	GSE85828	https://www.ncbi.nlm.nih.gov/gds/?term=GSE85828	DNA Methylation Data Processing	syn3280556	Sage Bionetworks	syn1773109	http://dx.doi.org/10.7303/syn1773109	unknown		blastocyst	inner cell mass	embryonic stem cell	MESO-5
SC14-067	Genomic and Epigenetic Molecular Characterization	DNA Methylation Data Processing	SAMN05559375	9934089035_R04C02_Grn	9934089035_R04C02_Grn.idat	Gene Expression Omnibus	GSE85828	https://www.ncbi.nlm.nih.gov/gds/?term=GSE85828	DNA Methylation Data Processing	syn2653924	Sage Bionetworks	syn1773109	http://dx.doi.org/10.7303/syn1773109	unknown		blastocyst	inner cell mass	embryonic stem cell	SC
SC14-067	Genomic and Epigenetic Molecular Characterization	DNA Methylation Data Processing	SAMN05559375	9934089035_R04C02_Red	9934089035_R04C02_Red.idat	Gene Expression Omnibus	GSE85828	https://www.ncbi.nlm.nih.gov/gds/?term=GSE85828	DNA Methylation Data Processing	syn2653925	Sage Bionetworks	syn1773109	http://dx.doi.org/10.7303/syn1773109	unknown		blastocyst	inner cell mass	embryonic stem cell	SC
SC14-067	Genomic and Epigenetic Molecular Characterization	DNA Methylation Data Processing	SAMN05559377	9934089035_R02C02_Grn	9934089035_R02C02_Grn.idat	Gene Expression Omnibus	GSE85828	https://www.ncbi.nlm.nih.gov/gds/?term=GSE85828	DNA Methylation Data Processing	syn2653916	Sage Bionetworks	syn1773109	http://dx.doi.org/10.7303/syn1773109	unknown		blastocyst	inner cell mass	embryonic stem cell	EB
SC14-067	Genomic and Epigenetic Molecular Characterization	DNA Methylation Data Processing	SAMN05559377	9934089035_R02C02_Red	9934089035_R02C02_Red.idat	Gene Expression Omnibus	GSE85828	https://www.ncbi.nlm.nih.gov/gds/?term=GSE85828	DNA Methylation Data Processing	syn2653917	Sage Bionetworks	syn1773109	http://dx.doi.org/10.7303/syn1773109	unknown		blastocyst	inner cell mass	embryonic stem cell	EB
SC14-067	Genomic and Epigenetic Molecular Characterization	DNA Methylation Data Processing	SAMN05559378	3999442133_R02C01_Red	3999442133_R02C01_Red.idat	Gene Expression Omnibus	GSE85828	https://www.ncbi.nlm.nih.gov/gds/?term=GSE85828	DNA Methylation Data Processing	syn3280561	Sage Bionetworks	syn1773109	http://dx.doi.org/10.7303/syn1773109	unknown		blastocyst	inner cell mass	embryonic stem cell	ECTO
SC14-067	Genomic and Epigenetic Molecular Characterization	DNA Methylation Data Processing	SAMN05559378	3999442133_R02C01_Grn	3999442133_R02C01_Grn.idat	Gene Expression Omnibus	GSE85828	https://www.ncbi.nlm.nih.gov/gds/?term=GSE85828	DNA Methylation Data Processing	syn3280562	Sage Bionetworks	syn1773109	http://dx.doi.org/10.7303/syn1773109	unknown		blastocyst	inner cell mass	embryonic stem cell	ECTO
SC14-067	Genomic and Epigenetic Molecular Characterization	DNA Methylation Data Processing	SAMN05559379	3999442133_R06C01_Red	3999442133_R06C01_Red.idat	Gene Expression Omnibus	GSE85828	https://www.ncbi.nlm.nih.gov/gds/?term=GSE85828	DNA Methylation Data Processing	syn3280553	Sage Bionetworks	syn1773109	http://dx.doi.org/10.7303/syn1773109	unknown		blastocyst	inner cell mass	embryonic stem cell	MESO-5
SC14-067	Genomic and Epigenetic Molecular Characterization	DNA Methylation Data Processing	SAMN05559379	3999442133_R06C01_Grn	3999442133_R06C01_Grn.idat	Gene Expression Omnibus	GSE85828	https://www.ncbi.nlm.nih.gov/gds/?term=GSE85828	DNA Methylation Data Processing	syn3280554	Sage Bionetworks	syn1773109	http://dx.doi.org/10.7303/syn1773109	unknown		blastocyst	inner cell mass	embryonic stem cell	MESO-5
SC14-069	Genomic and Epigenetic Molecular Characterization	DNA Methylation Data Processing	SAMN05559380	9934089035_R05C02_Grn	9934089035_R05C02_Grn.idat	Gene Expression Omnibus	GSE85828	https://www.ncbi.nlm.nih.gov/gds/?term=GSE85828	DNA Methylation Data Processing	syn2653928	Sage Bionetworks	syn1773109	http://dx.doi.org/10.7303/syn1773109	Stromal non-primed	plasmid	umbilical cord blood	CD34+ cells	induced pluripotent stem cell	SC
SC14-069	Genomic and Epigenetic Molecular Characterization	DNA Methylation Data Processing	SAMN05559380	9934089035_R05C02_Red	9934089035_R05C02_Red.idat	Gene Expression Omnibus	GSE85828	https://www.ncbi.nlm.nih.gov/gds/?term=GSE85828	DNA Methylation Data Processing	syn2653929	Sage Bionetworks	syn1773109	http://dx.doi.org/10.7303/syn1773109	Stromal non-primed	plasmid	umbilical cord blood	CD34+ cells	induced pluripotent stem cell	SC
SC14-069	Genomic and Epigenetic Molecular Characterization	DNA Methylation Data Processing	SAMN05559381	3999442133_R05C02_Red	3999442133_R05C02_Red.idat	Gene Expression Omnibus	GSE85828	https://www.ncbi.nlm.nih.gov/gds/?term=GSE85828	DNA Methylation Data Processing	syn3280567	Sage Bionetworks	syn1773109	http://dx.doi.org/10.7303/syn1773109	Stromal non-primed	plasmid	umbilical cord blood	CD34+ cells	induced pluripotent stem cell	DE
SC14-069	Genomic and Epigenetic Molecular Characterization	DNA Methylation Data Processing	SAMN05559381	3999442133_R05C02_Grn	3999442133_R05C02_Grn.idat	Gene Expression Omnibus	GSE85828	https://www.ncbi.nlm.nih.gov/gds/?term=GSE85828	DNA Methylation Data Processing	syn3280568	Sage Bionetworks	syn1773109	http://dx.doi.org/10.7303/syn1773109	Stromal non-primed	plasmid	umbilical cord blood	CD34+ cells	induced pluripotent stem cell	DE
SC14-069	Genomic and Epigenetic Molecular Characterization	DNA Methylation Data Processing	SAMN05559382	9934089038_R06C02_Grn	9934089038_R06C02_Grn.idat	Gene Expression Omnibus	GSE85828	https://www.ncbi.nlm.nih.gov/gds/?term=GSE85828	DNA Methylation Data Processing	syn2653957	Sage Bionetworks	syn1773109	http://dx.doi.org/10.7303/syn1773109	Stromal non-primed	plasmid	umbilical cord blood	CD34+ cells	induced pluripotent stem cell	EB
SC14-069	Genomic and Epigenetic Molecular Characterization	DNA Methylation Data Processing	SAMN05559382	9934089038_R06C02_Red	9934089038_R06C02_Red.idat	Gene Expression Omnibus	GSE85828	https://www.ncbi.nlm.nih.gov/gds/?term=GSE85828	DNA Methylation Data Processing	syn2653958	Sage Bionetworks	syn1773109	http://dx.doi.org/10.7303/syn1773109	Stromal non-primed	plasmid	umbilical cord blood	CD34+ cells	induced pluripotent stem cell	EB
SC14-069	Genomic and Epigenetic Molecular Characterization	DNA Methylation Data Processing	SAMN05559383	3999442133_R06C02_Red	3999442133_R06C02_Red.idat	Gene Expression Omnibus	GSE85828	https://www.ncbi.nlm.nih.gov/gds/?term=GSE85828	DNA Methylation Data Processing	syn3280565	Sage Bionetworks	syn1773109	http://dx.doi.org/10.7303/syn1773109	Stromal non-primed	plasmid	umbilical cord blood	CD34+ cells	induced pluripotent stem cell	ECTO
SC14-069	Genomic and Epigenetic Molecular Characterization	DNA Methylation Data Processing	SAMN05559383	3999442133_R06C02_Grn	3999442133_R06C02_Grn.idat	Gene Expression Omnibus	GSE85828	https://www.ncbi.nlm.nih.gov/gds/?term=GSE85828	DNA Methylation Data Processing	syn3280566	Sage Bionetworks	syn1773109	http://dx.doi.org/10.7303/syn1773109	Stromal non-primed	plasmid	umbilical cord blood	CD34+ cells	induced pluripotent stem cell	ECTO
SC14-069	Genomic and Epigenetic Molecular Characterization	DNA Methylation Data Processing	SAMN05559384	3999442133_R01C01_Red	3999442133_R01C01_Red.idat	Gene Expression Omnibus	GSE85828	https://www.ncbi.nlm.nih.gov/gds/?term=GSE85828	DNA Methylation Data Processing	syn3280563	Sage Bionetworks	syn1773109	http://dx.doi.org/10.7303/syn1773109	Stromal non-primed	plasmid	umbilical cord blood	CD34+ cells	induced pluripotent stem cell	MESO-5
SC14-069	Genomic and Epigenetic Molecular Characterization	DNA Methylation Data Processing	SAMN05559384	3999442133_R01C01_Grn	3999442133_R01C01_Grn.idat	Gene Expression Omnibus	GSE85828	https://www.ncbi.nlm.nih.gov/gds/?term=GSE85828	DNA Methylation Data Processing	syn3280564	Sage Bionetworks	syn1773109	http://dx.doi.org/10.7303/syn1773109	Stromal non-primed	plasmid	umbilical cord blood	CD34+ cells	induced pluripotent stem cell	MESO-5
SC14-070	Genomic and Epigenetic Molecular Characterization	DNA Methylation Data Processing	SAMN05559385	9934089038_R01C01_Grn	9934089038_R01C01_Grn.idat	Gene Expression Omnibus	GSE85828	https://www.ncbi.nlm.nih.gov/gds/?term=GSE85828	DNA Methylation Data Processing	syn2653934	Sage Bionetworks	syn1773109	http://dx.doi.org/10.7303/syn1773109	Stromal non-primed	plasmid	umbilical cord blood	CD34+ cells	induced pluripotent stem cell	SC
SC14-070	Genomic and Epigenetic Molecular Characterization	DNA Methylation Data Processing	SAMN05559385	9934089038_R01C01_Red	9934089038_R01C01_Red.idat	Gene Expression Omnibus	GSE85828	https://www.ncbi.nlm.nih.gov/gds/?term=GSE85828	DNA Methylation Data Processing	syn2653935	Sage Bionetworks	syn1773109	http://dx.doi.org/10.7303/syn1773109	Stromal non-primed	plasmid	umbilical cord blood	CD34+ cells	induced pluripotent stem cell	SC
SC14-070	Genomic and Epigenetic Molecular Characterization	DNA Methylation Data Processing	SAMN05559387	3999442133_R01C02_Red	3999442133_R01C02_Red.idat	Gene Expression Omnibus	GSE85828	https://www.ncbi.nlm.nih.gov/gds/?term=GSE85828	DNA Methylation Data Processing	syn3280575	Sage Bionetworks	syn1773109	http://dx.doi.org/10.7303/syn1773109	Stromal non-primed	plasmid	umbilical cord blood	CD34+ cells	induced pluripotent stem cell	EB
SC14-070	Genomic and Epigenetic Molecular Characterization	DNA Methylation Data Processing	SAMN05559387	3999442133_R01C02_Grn	3999442133_R01C02_Grn.idat	Gene Expression Omnibus	GSE85828	https://www.ncbi.nlm.nih.gov/gds/?term=GSE85828	DNA Methylation Data Processing	syn3280576	Sage Bionetworks	syn1773109	http://dx.doi.org/10.7303/syn1773109	Stromal non-primed	plasmid	umbilical cord blood	CD34+ cells	induced pluripotent stem cell	EB
SC14-071	Genomic and Epigenetic Molecular Characterization	DNA Methylation Data Processing	SAMN05559390	9934089038_R05C02_Grn	9934089038_R05C02_Grn.idat	Gene Expression Omnibus	GSE85828	https://www.ncbi.nlm.nih.gov/gds/?term=GSE85828	DNA Methylation Data Processing	syn2653953	Sage Bionetworks	syn1773109	http://dx.doi.org/10.7303/syn1773109	Stromal non-primed	plasmid	umbilical cord blood	CD34+ cells	induced pluripotent stem cell	SC
SC14-071	Genomic and Epigenetic Molecular Characterization	DNA Methylation Data Processing	SAMN05559390	9934089038_R05C02_Red	9934089038_R05C02_Red.idat	Gene Expression Omnibus	GSE85828	https://www.ncbi.nlm.nih.gov/gds/?term=GSE85828	DNA Methylation Data Processing	syn2653954	Sage Bionetworks	syn1773109	http://dx.doi.org/10.7303/syn1773109	Stromal non-primed	plasmid	umbilical cord blood	CD34+ cells	induced pluripotent stem cell	SC
SC14-072	Genomic and Epigenetic Molecular Characterization	DNA Methylation Data Processing	SAMN05559395	9934089038_R02C01_Grn	9934089038_R02C01_Grn.idat	Gene Expression Omnibus	GSE85828	https://www.ncbi.nlm.nih.gov/gds/?term=GSE85828	DNA Methylation Data Processing	syn2653938	Sage Bionetworks	syn1773109	http://dx.doi.org/10.7303/syn1773109	Stromal primed	plasmid	umbilical cord blood	CD34+ cells	induced pluripotent stem cell	SC
SC14-072	Genomic and Epigenetic Molecular Characterization	DNA Methylation Data Processing	SAMN05559395	9934089038_R02C01_Red	9934089038_R02C01_Red.idat	Gene Expression Omnibus	GSE85828	https://www.ncbi.nlm.nih.gov/gds/?term=GSE85828	DNA Methylation Data Processing	syn2653939	Sage Bionetworks	syn1773109	http://dx.doi.org/10.7303/syn1773109	Stromal primed	plasmid	umbilical cord blood	CD34+ cells	induced pluripotent stem cell	SC
SC14-072	Genomic and Epigenetic Molecular Characterization	DNA Methylation Data Processing	SAMN05559396	9934089038_R06C01_Grn	9934089038_R06C01_Grn.idat	Gene Expression Omnibus	GSE85828	https://www.ncbi.nlm.nih.gov/gds/?term=GSE85828	DNA Methylation Data Processing	syn2653955	Sage Bionetworks	syn1773109	http://dx.doi.org/10.7303/syn1773109	Stromal primed	plasmid	umbilical cord blood	CD34+ cells	induced pluripotent stem cell	EB
SC14-072	Genomic and Epigenetic Molecular Characterization	DNA Methylation Data Processing	SAMN05559396	9934089038_R06C01_Red	9934089038_R06C01_Red.idat	Gene Expression Omnibus	GSE85828	https://www.ncbi.nlm.nih.gov/gds/?term=GSE85828	DNA Methylation Data Processing	syn2653956	Sage Bionetworks	syn1773109	http://dx.doi.org/10.7303/syn1773109	Stromal primed	plasmid	umbilical cord blood	CD34+ cells	induced pluripotent stem cell	EB
SC14-073	Genomic and Epigenetic Molecular Characterization	DNA Methylation Data Processing	SAMN05559397	9934089038_R04C01_Grn	9934089038_R04C01_Grn.idat	Gene Expression Omnibus	GSE85828	https://www.ncbi.nlm.nih.gov/gds/?term=GSE85828	DNA Methylation Data Processing	syn2653946	Sage Bionetworks	syn1773109	http://dx.doi.org/10.7303/syn1773109	Stromal primed	plasmid	umbilical cord blood	CD34+ cells	induced pluripotent stem cell	SC
SC14-073	Genomic and Epigenetic Molecular Characterization	DNA Methylation Data Processing	SAMN05559397	9934089038_R04C01_Red	9934089038_R04C01_Red.idat	Gene Expression Omnibus	GSE85828	https://www.ncbi.nlm.nih.gov/gds/?term=GSE85828	DNA Methylation Data Processing	syn2653947	Sage Bionetworks	syn1773109	http://dx.doi.org/10.7303/syn1773109	Stromal primed	plasmid	umbilical cord blood	CD34+ cells	induced pluripotent stem cell	SC
SC14-073	Genomic and Epigenetic Molecular Characterization	DNA Methylation Data Processing	SAMN05559398	3999442133_R04C02_Red	3999442133_R04C02_Red.idat	Gene Expression Omnibus	GSE85828	https://www.ncbi.nlm.nih.gov/gds/?term=GSE85828	DNA Methylation Data Processing	syn3280569	Sage Bionetworks	syn1773109	http://dx.doi.org/10.7303/syn1773109	Stromal primed	plasmid	umbilical cord blood	CD34+ cells	induced pluripotent stem cell	DE
SC14-073	Genomic and Epigenetic Molecular Characterization	DNA Methylation Data Processing	SAMN05559398	3999442133_R04C02_Grn	3999442133_R04C02_Grn.idat	Gene Expression Omnibus	GSE85828	https://www.ncbi.nlm.nih.gov/gds/?term=GSE85828	DNA Methylation Data Processing	syn3280570	Sage Bionetworks	syn1773109	http://dx.doi.org/10.7303/syn1773109	Stromal primed	plasmid	umbilical cord blood	CD34+ cells	induced pluripotent stem cell	DE
SC14-073	Genomic and Epigenetic Molecular Characterization	DNA Methylation Data Processing	SAMN05559399	9934089038_R05C01_Grn	9934089038_R05C01_Grn.idat	Gene Expression Omnibus	GSE85828	https://www.ncbi.nlm.nih.gov/gds/?term=GSE85828	DNA Methylation Data Processing	syn2653951	Sage Bionetworks	syn1773109	http://dx.doi.org/10.7303/syn1773109	Stromal primed	plasmid	umbilical cord blood	CD34+ cells	induced pluripotent stem cell	EB
SC14-073	Genomic and Epigenetic Molecular Characterization	DNA Methylation Data Processing	SAMN05559399	9934089038_R05C01_Red	9934089038_R05C01_Red.idat	Gene Expression Omnibus	GSE85828	https://www.ncbi.nlm.nih.gov/gds/?term=GSE85828	DNA Methylation Data Processing	syn2653952	Sage Bionetworks	syn1773109	http://dx.doi.org/10.7303/syn1773109	Stromal primed	plasmid	umbilical cord blood	CD34+ cells	induced pluripotent stem cell	EB
SC14-073	Genomic and Epigenetic Molecular Characterization	DNA Methylation Data Processing	SAMN05559400	3999442133_R03C02_Red	3999442133_R03C02_Red.idat	Gene Expression Omnibus	GSE85828	https://www.ncbi.nlm.nih.gov/gds/?term=GSE85828	DNA Methylation Data Processing	syn3280571	Sage Bionetworks	syn1773109	http://dx.doi.org/10.7303/syn1773109	Stromal primed	plasmid	umbilical cord blood	CD34+ cells	induced pluripotent stem cell	ECTO
SC14-073	Genomic and Epigenetic Molecular Characterization	DNA Methylation Data Processing	SAMN05559400	3999442133_R03C02_Grn	3999442133_R03C02_Grn.idat	Gene Expression Omnibus	GSE85828	https://www.ncbi.nlm.nih.gov/gds/?term=GSE85828	DNA Methylation Data Processing	syn3280572	Sage Bionetworks	syn1773109	http://dx.doi.org/10.7303/syn1773109	Stromal primed	plasmid	umbilical cord blood	CD34+ cells	induced pluripotent stem cell	ECTO
SC14-073	Genomic and Epigenetic Molecular Characterization	DNA Methylation Data Processing	SAMN05559401	3999442133_R02C02_Red	3999442133_R02C02_Red.idat	Gene Expression Omnibus	GSE85828	https://www.ncbi.nlm.nih.gov/gds/?term=GSE85828	DNA Methylation Data Processing	syn3280573	Sage Bionetworks	syn1773109	http://dx.doi.org/10.7303/syn1773109	Stromal primed	plasmid	umbilical cord blood	CD34+ cells	induced pluripotent stem cell	MESO-5
SC14-073	Genomic and Epigenetic Molecular Characterization	DNA Methylation Data Processing	SAMN05559401	3999442133_R02C02_Grn	3999442133_R02C02_Grn.idat	Gene Expression Omnibus	GSE85828	https://www.ncbi.nlm.nih.gov/gds/?term=GSE85828	DNA Methylation Data Processing	syn3280574	Sage Bionetworks	syn1773109	http://dx.doi.org/10.7303/syn1773109	Stromal primed	plasmid	umbilical cord blood	CD34+ cells	induced pluripotent stem cell	MESO-5
SC14-074	Genomic and Epigenetic Molecular Characterization	DNA Methylation Data Processing	SAMN05559402	9934089038_R03C01_Grn	9934089038_R03C01_Grn.idat	Gene Expression Omnibus	GSE85828	https://www.ncbi.nlm.nih.gov/gds/?term=GSE85828	DNA Methylation Data Processing	syn2653942	Sage Bionetworks	syn1773109	http://dx.doi.org/10.7303/syn1773109	Stromal primed	plasmid	umbilical cord blood	CD34+ cells	induced pluripotent stem cell	SC
SC14-074	Genomic and Epigenetic Molecular Characterization	DNA Methylation Data Processing	SAMN05559402	9934089038_R03C01_Red	9934089038_R03C01_Red.idat	Gene Expression Omnibus	GSE85828	https://www.ncbi.nlm.nih.gov/gds/?term=GSE85828	DNA Methylation Data Processing	syn2653943	Sage Bionetworks	syn1773109	http://dx.doi.org/10.7303/syn1773109	Stromal primed	plasmid	umbilical cord blood	CD34+ cells	induced pluripotent stem cell	SC
