# Supplementary material for: Molecular, phenotypic, and sample-associated data to describe pluripotent stem cell lines and derivatives
Source: Sci Data. 2017 Mar 28;4:170030. doi: 10.1038/sdata.2017.30 (PMC5369318; doi:10.1038/sdata.2017.30)
Supplement: Supplementary file 1 [file sdata201730-isa1.zip › a_CNV_Omberg.txt]

Sample Name	Protocol REF	Protocol REF	Assay Name	Raw Data File	Comment[Data Repository]	Comment[Data Record Accession]	Comment[Data Record URI]	Factor Value[culture conditions]	Factor Value[vector type]	Factor Value[tissue of origin]	Factor Value[cell type of origin]	Factor Value[cell line type]	Factor Value[germ layer differentiation state]
SC11-003	Genomic and Epigenetic Molecular Characterization	CNV Analysis	SC11-003_SC_CNV	syn2679106	Sage Bionetworks	syn1773109	http://dx.doi.org/10.7303/syn1773109	Cre-excised	lentivirus	skin	fibroblast	induced pluripotent stem cell	SC
SC11-004	Genomic and Epigenetic Molecular Characterization	CNV Analysis	SC11-004_SC_CNV	syn2679107	Sage Bionetworks	syn1773109	http://dx.doi.org/10.7303/syn1773109	Cre-excised	lentivirus	skin	fibroblast	induced pluripotent stem cell	SC
SC11-005	Genomic and Epigenetic Molecular Characterization	CNV Analysis	SC11-005_SC_CNV	syn2679108	Sage Bionetworks	syn1773109	http://dx.doi.org/10.7303/syn1773109	Cre-excised	lentivirus	skin	fibroblast	induced pluripotent stem cell	SC
SC11-006	Genomic and Epigenetic Molecular Characterization	CNV Analysis	SC11-006_SC_CNV	syn2679109	Sage Bionetworks	syn1773109	http://dx.doi.org/10.7303/syn1773109	Cre-excised	lentivirus	skin	fibroblast	induced pluripotent stem cell	SC
SC11-007	Genomic and Epigenetic Molecular Characterization	CNV Analysis	SC11-007_SC_CNV	syn2679110	Sage Bionetworks	syn1773109	http://dx.doi.org/10.7303/syn1773109	Cre-excised	lentivirus	skin	fibroblast	induced pluripotent stem cell	SC
SC11-008	Genomic and Epigenetic Molecular Characterization	CNV Analysis	SC11-008_SC_CNV	syn2679111	Sage Bionetworks	syn1773109	http://dx.doi.org/10.7303/syn1773109	Stromal primed	plasmid	umbilical cord blood	CD34+ cells	induced pluripotent stem cell	SC
SC11-009	Genomic and Epigenetic Molecular Characterization	CNV Analysis	SC11-009_SC_CNV	syn2679112	Sage Bionetworks	syn1773109	http://dx.doi.org/10.7303/syn1773109	Stromal primed	plasmid	umbilical cord blood	CD34+ cells	induced pluripotent stem cell	SC
SC11-010	Genomic and Epigenetic Molecular Characterization	CNV Analysis	SC11-010_SC_CNV	syn2679113	Sage Bionetworks	syn1773109	http://dx.doi.org/10.7303/syn1773109	Stromal primed	plasmid	umbilical cord blood	CD34+ cells	induced pluripotent stem cell	SC
SC11-011	Genomic and Epigenetic Molecular Characterization	CNV Analysis	SC11-011_SC_CNV	syn2679114	Sage Bionetworks	syn1773109	http://dx.doi.org/10.7303/syn1773109	Stromal primed	plasmid	umbilical cord blood	CD34+ cells	induced pluripotent stem cell	SC
SC11-012	Genomic and Epigenetic Molecular Characterization	CNV Analysis	SC11-012_SC_CNV	syn2679115	Sage Bionetworks	syn1773109	http://dx.doi.org/10.7303/syn1773109	Stromal primed	plasmid	umbilical cord blood	CD34+ cells	induced pluripotent stem cell	SC
SC11-013	Genomic and Epigenetic Molecular Characterization	CNV Analysis	SC11-013_SC_CNV	syn2679116	Sage Bionetworks	syn1773109	http://dx.doi.org/10.7303/syn1773109	Stromal primed	plasmid	umbilical cord blood	CD34+ cells	induced pluripotent stem cell	SC
SC11-014	Genomic and Epigenetic Molecular Characterization	CNV Analysis	SC11-014_SC_CNV	syn2679117	Sage Bionetworks	syn1773109	http://dx.doi.org/10.7303/syn1773109	unknown	0	blastocyst	inner cell mass	embryonic stem cell	SC
SC11-015	Genomic and Epigenetic Molecular Characterization	CNV Analysis	SC11-015_SC_CNV	syn2679118	Sage Bionetworks	syn1773109	http://dx.doi.org/10.7303/syn1773109	unknown	0	blastocyst	inner cell mass	embryonic stem cell	SC
SC11-016	Genomic and Epigenetic Molecular Characterization	CNV Analysis	SC11-016_SC_CNV	syn2679119	Sage Bionetworks	syn1773109	http://dx.doi.org/10.7303/syn1773109	Feeder and KOSR culture conditions	plasmid	foreskin	fibroblast	induced pluripotent stem cell	SC
SC11-017	Genomic and Epigenetic Molecular Characterization	CNV Analysis	SC11-017_SC_CNV	syn2679120	Sage Bionetworks	syn1773109	http://dx.doi.org/10.7303/syn1773109	Feeder and KOSR culture conditions	plasmid	foreskin	fibroblast	induced pluripotent stem cell	SC
SC11-018	Genomic and Epigenetic Molecular Characterization	CNV Analysis	SC11-018_SC_CNV	syn2679121	Sage Bionetworks	syn1773109	http://dx.doi.org/10.7303/syn1773109	Feeder and KOSR culture conditions	plasmid	foreskin	fibroblast	induced pluripotent stem cell	SC
SC12-004	Genomic and Epigenetic Molecular Characterization	CNV Analysis	SC12-004_SC_CNV	syn2679122	Sage Bionetworks	syn1773109	http://dx.doi.org/10.7303/syn1773109	unknown	retrovirus	skin	fibroblast	induced pluripotent stem cell	SC
SC12-005	Genomic and Epigenetic Molecular Characterization	CNV Analysis	SC12-005_SC_CNV	syn2679124	Sage Bionetworks	syn1773109	http://dx.doi.org/10.7303/syn1773109	unknown	plasmid	skin	fibroblast	induced pluripotent stem cell	SC
SC12-006	Genomic and Epigenetic Molecular Characterization	CNV Analysis	SC12-006_SC_CNV	syn2679125	Sage Bionetworks	syn1773109	http://dx.doi.org/10.7303/syn1773109	unknown	plasmid	skin	fibroblast	induced pluripotent stem cell	SC
SC12-007	Genomic and Epigenetic Molecular Characterization	CNV Analysis	SC12-007_SC_CNV	syn2679126	Sage Bionetworks	syn1773109	http://dx.doi.org/10.7303/syn1773109	unknown	retrovirus	skin	fibroblast	induced pluripotent stem cell	SC
SC12-019	Genomic and Epigenetic Molecular Characterization	CNV Analysis	SC12-019_SC_CNV	syn2679127	Sage Bionetworks	syn1773109	http://dx.doi.org/10.7303/syn1773109	Standard: TESR1 + Matrigel or KOSR + MEFs	retrovirus	foreskin	fibroblast	induced pluripotent stem cell	SC
SC12-020	Genomic and Epigenetic Molecular Characterization	CNV Analysis	SC12-020_SC_CNV	syn2679128	Sage Bionetworks	syn1773109	http://dx.doi.org/10.7303/syn1773109	Standard: TESR1 + Matrigel or KOSR + MEFs	plasmid	foreskin	fibroblast	induced pluripotent stem cell	SC
SC12-021	Genomic and Epigenetic Molecular Characterization	CNV Analysis	SC12-021_SC_CNV	syn2679129	Sage Bionetworks	syn1773109	http://dx.doi.org/10.7303/syn1773109	E8	plasmid	foreskin	fibroblast	induced pluripotent stem cell	SC
SC12-022	Genomic and Epigenetic Molecular Characterization	CNV Analysis	SC12-022_SC_CNV	syn2679130	Sage Bionetworks	syn1773109	http://dx.doi.org/10.7303/syn1773109	E8	plasmid	foreskin	fibroblast	induced pluripotent stem cell	SC
SC12-023	Genomic and Epigenetic Molecular Characterization	CNV Analysis	SC12-023_SC_CNV	syn2679131	Sage Bionetworks	syn1773109	http://dx.doi.org/10.7303/syn1773109	DMEM-F12/KOSR/0.1 mM BME/0.1mM NEAA/0.1mM L-gluatime/20ng/ml bFGF	lentivirus	foreskin	fibroblast	induced pluripotent stem cell	SC
SC12-024	Genomic and Epigenetic Molecular Characterization	CNV Analysis	SC12-024_SC_CNV	syn2679132	Sage Bionetworks	syn1773109	http://dx.doi.org/10.7303/syn1773109	DMEM-F12/KOSR/0.1 mM BME/0.1mM NEAA/0.1mM L-gluatime/20ng/ml bFGF	retrovirus	foreskin	fibroblast	induced pluripotent stem cell	SC
SC12-025	Genomic and Epigenetic Molecular Characterization	CNV Analysis	SC12-025_SC_CNV	syn2679133	Sage Bionetworks	syn1773109	http://dx.doi.org/10.7303/syn1773109	DMEM-F12/KOSR/0.1 mM BME/0.1mM NEAA/0.1mM L-gluatime/20ng/ml bFGF	Sendai virus	foreskin	fibroblast	induced pluripotent stem cell	SC
SC12-026	Genomic and Epigenetic Molecular Characterization	CNV Analysis	SC12-026_SC_CNV	syn2679134	Sage Bionetworks	syn1773109	http://dx.doi.org/10.7303/syn1773109	unknown	retrovirus	unknown	fibroblast	induced pluripotent stem cell	SC
SC12-028	Genomic and Epigenetic Molecular Characterization	CNV Analysis	SC12-028_SC_CNV	syn2679135	Sage Bionetworks	syn1773109	http://dx.doi.org/10.7303/syn1773109	unknown	RNA	foreskin	fibroblast	induced pluripotent stem cell	SC
SC12-029	Genomic and Epigenetic Molecular Characterization	CNV Analysis	SC12-029_SC_CNV	syn2679136	Sage Bionetworks	syn1773109	http://dx.doi.org/10.7303/syn1773109	unknown	RNA	foreskin	fibroblast	induced pluripotent stem cell	SC
SC12-030	Genomic and Epigenetic Molecular Characterization	CNV Analysis	SC12-030_SC_CNV	syn2679137	Sage Bionetworks	syn1773109	http://dx.doi.org/10.7303/syn1773109	unknown	RNA	foreskin	fibroblast	induced pluripotent stem cell	SC
SC12-031	Genomic and Epigenetic Molecular Characterization	CNV Analysis	SC12-031_SC_CNV	syn2679138	Sage Bionetworks	syn1773109	http://dx.doi.org/10.7303/syn1773109	unknown	Sendai virus	foreskin	fibroblast	induced pluripotent stem cell	SC
SC12-034	Genomic and Epigenetic Molecular Characterization	CNV Analysis	SC12-034_SC_CNV	syn2679139	Sage Bionetworks	syn1773109	http://dx.doi.org/10.7303/syn1773109	unknown	plasmid	amniotic fluid	mesenchymal stem cell	induced pluripotent stem cell	SC
SC12-035	Genomic and Epigenetic Molecular Characterization	CNV Analysis	SC12-035_SC_CNV	syn2679140	Sage Bionetworks	syn1773109	http://dx.doi.org/10.7303/syn1773109	unknown	plasmid	amniotic fluid	mesenchymal stem cell	induced pluripotent stem cell	SC
SC12-036	Genomic and Epigenetic Molecular Characterization	CNV Analysis	SC12-036_SC_CNV	syn2679141	Sage Bionetworks	syn1773109	http://dx.doi.org/10.7303/syn1773109	unknown	plasmid	bone marrow	CD34+ cells	induced pluripotent stem cell	SC
SC12-037	Genomic and Epigenetic Molecular Characterization	CNV Analysis	SC12-037_SC_CNV	syn2679142	Sage Bionetworks	syn1773109	http://dx.doi.org/10.7303/syn1773109	unknown	plasmid	bone marrow	CD34+ cells	induced pluripotent stem cell	SC
SC12-038	Genomic and Epigenetic Molecular Characterization	CNV Analysis	SC12-038_SC_CNV	syn2679143	Sage Bionetworks	syn1773109	http://dx.doi.org/10.7303/syn1773109	unknown	0	blastocyst	inner cell mass	embryonic stem cell	SC
SC12-039	Genomic and Epigenetic Molecular Characterization	CNV Analysis	SC12-039_SC_CNV	syn2679144	Sage Bionetworks	syn1773109	http://dx.doi.org/10.7303/syn1773109	unknown	0	blastocyst	inner cell mass	embryonic stem cell	SC
SC13-043	Genomic and Epigenetic Molecular Characterization	CNV Analysis	SC13-043_SC_CNV	syn2679145	Sage Bionetworks	syn1773109	http://dx.doi.org/10.7303/syn1773109	iPSCs were generated and intially maintained using MEF KSR cultures. After transfer to WiCell, iPSCs expanded in Feeder Independent - TeSR1 Medium.	plasmid	bone marrow	mononuclear	induced pluripotent stem cell	SC
SC13-044	Genomic and Epigenetic Molecular Characterization	CNV Analysis	SC13-044_SC_CNV	syn2679146	Sage Bionetworks	syn1773109	http://dx.doi.org/10.7303/syn1773109	iPSCs were generated and intially maintained using MEF KSR cultures. After transfer to WiCell, iPSCs expanded in Feeder Independent - TeSR1 Medium.	plasmid	bone marrow	mononuclear	induced pluripotent stem cell	SC
SC13-045	Genomic and Epigenetic Molecular Characterization	CNV Analysis	SC13-045_SC_CNV	syn2679147	Sage Bionetworks	syn1773109	http://dx.doi.org/10.7303/syn1773109	iPSCs were generated and intially maintained using MEF KSR cultures. After transfer to WiCell, iPSCs expanded in Feeder Independent - TeSR1 Medium.	plasmid	umbilical cord blood	mononuclear	induced pluripotent stem cell	SC
SC13-049	Genomic and Epigenetic Molecular Characterization	CNV Analysis	SC13-049_SC_CNV	syn2679148	Sage Bionetworks	syn1773109	http://dx.doi.org/10.7303/syn1773109	unknown	retrovirus	skin	fibroblast	induced pluripotent stem cell	SC
SC14-066	Genomic and Epigenetic Molecular Characterization	CNV Analysis	SC14-066_SC_CNV	syn2679149	Sage Bionetworks	syn1773109	http://dx.doi.org/10.7303/syn1773109	unknown	0	blastocyst	inner cell mass	embryonic stem cell	SC
SC14-067	Genomic and Epigenetic Molecular Characterization	CNV Analysis	SC14-067_SC_CNV	syn2679150	Sage Bionetworks	syn1773109	http://dx.doi.org/10.7303/syn1773109	unknown	0	blastocyst	inner cell mass	embryonic stem cell	SC
SC14-069	Genomic and Epigenetic Molecular Characterization	CNV Analysis	SC14-069_SC_CNV	syn2679151	Sage Bionetworks	syn1773109	http://dx.doi.org/10.7303/syn1773109	Stromal non-primed	plasmid	umbilical cord blood	CD34+ cells	induced pluripotent stem cell	SC
SC14-070	Genomic and Epigenetic Molecular Characterization	CNV Analysis	SC14-070_SC_CNV	syn2679152	Sage Bionetworks	syn1773109	http://dx.doi.org/10.7303/syn1773109	Stromal non-primed	plasmid	umbilical cord blood	CD34+ cells	induced pluripotent stem cell	SC
SC14-071	Genomic and Epigenetic Molecular Characterization	CNV Analysis	SC14-071_SC_CNV	syn2679153	Sage Bionetworks	syn1773109	http://dx.doi.org/10.7303/syn1773109	Stromal non-primed	plasmid	umbilical cord blood	CD34+ cells	induced pluripotent stem cell	SC
SC14-072	Genomic and Epigenetic Molecular Characterization	CNV Analysis	SC14-072_SC_CNV	syn2679154	Sage Bionetworks	syn1773109	http://dx.doi.org/10.7303/syn1773109	Stromal primed	plasmid	umbilical cord blood	CD34+ cells	induced pluripotent stem cell	SC
SC14-073	Genomic and Epigenetic Molecular Characterization	CNV Analysis	SC14-073_SC_CNV	syn2679155	Sage Bionetworks	syn1773109	http://dx.doi.org/10.7303/syn1773109	Stromal primed	plasmid	umbilical cord blood	CD34+ cells	induced pluripotent stem cell	SC
SC14-074	Genomic and Epigenetic Molecular Characterization	CNV Analysis	SC14-074_SC_CNV	syn2679156	Sage Bionetworks	syn1773109	http://dx.doi.org/10.7303/syn1773109	Stromal primed	plasmid	umbilical cord blood	CD34+ cells	induced pluripotent stem cell	SC
